# Supplementary material for: A global microRNA screen identifies regulators of the ErbB receptor signaling network
Source: Cell Commun Signal. 2015 Jan 29;13:5. doi: 10.1186/s12964-015-0084-z (PMC4314810; doi:10.1186/s12964-015-0084-z)
Supplement: Additional file 2: Table S1. — Sequences contained in the human mimic library. Table S2. Raw data for basal and HRG-stimulated cells. Table S3. Lists of computationally predicted miRNA targets. [file 12964_2015_84_MOESM2_ESM.xlsx]

## Sheet: S1
	Table S1. Dharmacon miRIDIAN® microRNA Library - Human Mimic, CS-001010 Lot 09167
Order Number	Plate	Well	Catalog Number	Mature Sanger ID	PreCursor Accession	Mature Sequence
228882	Plate 1	A02	C-300879-01	hsa-miR-561	MI0003567	CAAAGUUUAAGAUCCUUGAAGU
228882	Plate 1	A03	C-301123-01	hsa-miR-615-5p	MI0003628	GGGGGUCCCCGGUGCUCGGAUC
228882	Plate 1	A04	C-301117-01	hsa-miR-589	MI0003599	UGAGAACCACGUCUGCUCUGAG
228882	Plate 1	A05	C-300597-07	hsa-miR-128	MI0000447	UCACAGUGAACCGGUCUCUUU
228882	Plate 1	A06	C-300875-01	hsa-miR-557	MI0003563	GUUUGCACGGGUGGGCCUUGUCU
228882	Plate 1	A07	C-301168-01	hsa-miR-500	MI0003184	UAAUCCUUGCUACCUGGGUGAGA
228882	Plate 1	A08	C-301282-01	hsa-miR-1225-3p	MI0006311	UGAGCCCCUGUGCCGCCCCCAG
228882	Plate 1	A09	C-301364-00	hsa-miR-1305	MI0006372	UUUUCAACUCUAAUGGGAGAGA
228882	Plate 1	A10	C-300919-01	hsa-miR-595	MI0003607	GAAGUGUGCCGUGGUGUGUCU
228882	Plate 1	A11	C-300877-01	hsa-miR-559	MI0003565	UAAAGUAAAUAUGCACCAAAA
228882	Plate 1	B02	C-301213-01	hsa-miR-891a	MI0005524	UGCAACGAACCUGAGCCACUGA
228882	Plate 1	B03	C-301093-01	hsa-miR-193b*	MI0003137	CGGGGUUUUGAGGGCGAGAUGA
228882	Plate 1	B04	C-301160-01	hsa-miR-374a*	MI0000782	CUUAUCAGAUUGUAUUGUAAUU
228882	Plate 1	B05	C-301030-01	hsa-miR-92a-1*	MI0000093	AGGUUGGGAUCGGUUGCAAUGCU
228882	Plate 1	B06	C-301066-01	hsa-miR-146a*	MI0000477	CCUCUGAAAUUCAGUUCUUCAG
228882	Plate 1	B07	C-300551-07	hsa-miR-34a	MI0000268	UGGCAGUGUCUUAGCUGGUUGU
228882	Plate 1	B08	C-301020-01	hsa-miR-19a*	MI0000073	AGUUUUGCAUAGUUGCACUACA
228882	Plate 1	B09	C-300746-03	hsa-miR-486-5p	MI0002470	UCCUGUACUGAGCUGCCCCGAG
228882	Plate 1	B10	C-301045-01	hsa-miR-30b*	MI0000441	CUGGGAGGUGGAUGUUUACUUC
228882	Plate 1	B11	C-300618-05	hsa-miR-9	MI0000466	UCUUUGGUUAUCUAGCUGUAUGA
228882	Plate 1	C02	C-300931-01	hsa-miR-606	MI0003619	AAACUACUGAAAAUCAAAGAU
228882	Plate 1	C03	C-301116-01	hsa-miR-548b-5p	MI0003596	AAAAGUAAUUGUGGUUUUGGCC
228882	Plate 1	C04	C-301245-01	hsa-miR-887	MI0005562	GUGAACGGGCGCCAUCCCGAGG
228882	Plate 1	C05	C-300680-03	hsa-miR-373	MI0000781	GAAGUGCUUCGAUUUUGGGGUGU
228882	Plate 1	C06	C-300864-03	hsa-miR-363*	MI0000764	CGGGUGGAUCACGAUGCAAUUU
228882	Plate 1	C07	C-301467-00	hsa-miR-2113	MI0003939	AUUUGUGCUUGGCUCUGUCAC
228882	Plate 1	C08	C-301351-00	hsa-miR-1299	MI0006359	UUCUGGAAUUCUGUGUGAGGGA
228882	Plate 1	C09	C-300724-07	hsa-miR-450a	MI0001652	UUUUGCGAUGUGUUCCUAAUAU
228882	Plate 1	C10	C-301256-01	hsa-miR-921	MI0005713	CUAGUGAGGGACAGAACCAGGAUUC
228882	Plate 1	C11	C-300509-07	hsa-miR-33a	MI0000091	GUGCAUUGUAGUUGCAUUGCA
228882	Plate 1	D02	C-301218-01	hsa-miR-220b	MI0005529	CCACCACCGUGUCUGACACUU
228882	Plate 1	D03	C-301100-01	hsa-miR-518d-5p	MI0003171	CUCUAGAGGGAAGCACUUUCUG
228882	Plate 1	D04	C-301259-01	hsa-miR-924	MI0005716	AGAGUCUUGUGAUGUCUUGC
228882	Plate 1	D05	C-301235-01	hsa-miR-876-5p	MI0005542	UGGAUUUCUUUGUGAAUCACCA
228882	Plate 1	D06	C-300796-05	hsa-miR-518f	MI0003154	GAAAGCGCUUCUCUUUAGAGG
228882	Plate 1	D07	C-300633-03	hsa-miR-154	MI0000480	UAGGUUAUCCGUGUUGCCUUCG
228882	Plate 1	D08	C-300754-03	hsa-miR-146b-5p	MI0003129	UGAGAACUGAAUUCCAUAGGCU
228882	Plate 1	D09	C-301292-01	hsa-miR-1236	MI0006326	CCUCUUCCCCUUGUCUCUCCAG
228882	Plate 1	D10	C-300862-01	hsa-miR-487b	MI0003530	AAUCGUACAGGGUCAUCCACUU
228882	Plate 1	D11	C-300707-07	hsa-miR-339-5p	MI0000815	UCCCUGUCCUCCAGGAGCUCACG
228882	Plate 1	E02	C-301164-01	hsa-miR-302d*	MI0000774	ACUUUAACAUGGAGGCACUUGC
228882	Plate 1	E03	C-300947-01	hsa-miR-621	MI0003635	GGCUAGCAACAGCGCUUACCU
228882	Plate 1	E04	C-301181-01	hsa-miR-32*	MI0000090	CAAUUUAGUGUGUGUGAUAUUU
228882	Plate 1	E05	C-301070-01	hsa-miR-200c*	MI0000650	CGUCUUACCCAGCAGUGUUUGG
228882	Plate 1	E06	C-300764-05	hsa-miR-193b	MI0003137	AACUGGCCCUCAAAGUCCCGCU
228882	Plate 1	E07	C-300639-03	hsa-miR-190	MI0000486	UGAUAUGUUUGAUAUAUUAGGU
228882	Plate 1	E08	C-301470-00	hsa-miR-1973	MI0009983	ACCGUGCAAAGGUAGCAUA
228882	Plate 1	E09	C-300795-05	hsa-miR-518f*	MI0003154	CUCUAGAGGGAAGCACUUUCUC
228882	Plate 1	E10	C-300602-03	hsa-miR-135a	MI0000452	UAUGGCUUUUUAUUCCUAUGUGA
228882	Plate 1	E11	C-301427-00	hsa-miR-1255b	MI0006435	CGGAUGAGCAAAGAAAGUGGUU
228882	Plate 1	F02	C-300656-03	hsa-miR-299-3p	MI0000744	UAUGUGGGAUGGUAAACCGCUU
228882	Plate 1	F03	C-300482-03	hsa-miR-15a	MI0000069	UAGCAGCACAUAAUGGUUUGUG
228882	Plate 1	F04	C-300748-05	hsa-miR-488*	MI0003123	CCCAGAUAAUGGCACUCUCAA
228882	Plate 1	F05	C-301175-01	hsa-miR-106b*	MI0000734	CCGCACUGUGGGUACUUGCUGC
228882	Plate 1	F06	C-301180-01	hsa-miR-16-2*	MI0000115	CCAAUAUUACUGUGCUGCUUUA
228882	Plate 1	F07	C-301209-01	hsa-miR-671-3p	MI0003760	UCCGGUUCUCAGGGCUCCACC
228882	Plate 1	F08	C-301111-01	hsa-miR-556-3p	MI0003562	AUAUUACCAUUAGCUCAUCUUU
228882	Plate 1	F09	C-301031-01	hsa-miR-99a*	MI0000101	CAAGCUCGCUUCUAUGGGUCUG
228882	Plate 1	F10	C-300972-01	hsa-miR-645	MI0003660	UCUAGGCUGGUACUGCUGA
228882	Plate 1	F11	C-301009-01	hsa-miR-802	MI0003906	CAGUAACAAAGAUUCAUCCUUGU
228882	Plate 1	G02	C-301179-01	hsa-miR-29c*	MI0000735	UGACCGAUUUCUCCUGGUGUUC
228882	Plate 1	G03	C-300942-01	hsa-miR-548c-3p	MI0003630	CAAAAAUCUCAAUUACUUUUGC
228882	Plate 1	G04	C-301018-01	hsa-miR-15a*	MI0000069	CAGGCCAUAUUGUGCUGCCUCA
228882	Plate 1	G05	C-300640-05	hsa-miR-193a-3p	MI0000487	AACUGGCCUACAAAGUCCCAGU
228882	Plate 1	G06	C-300861-05	hsa-miR-545	MI0003516	UCAGCAAACAUUUAUUGUGUGC
228882	Plate 1	G07	C-301202-01	hsa-miR-181a-2*	MI0000269	ACCACUGACCGUUGACUGUACC
228882	Plate 1	G08	C-300675-03	hsa-miR-369-3p	MI0000777	AAUAAUACAUGGUUGAUCUUU
228882	Plate 1	G09	C-301264-01	hsa-miR-935	MI0005757	CCAGUUACCGCUUCCGCUACCGC
228882	Plate 1	G10	C-301433-00	hsa-miR-1306	MI0006443	ACGUUGGCUCUGGUGGUG
228882	Plate 1	G11	C-300671-05	hsa-miR-302c	MI0000773	UAAGUGCUUCCAUGUUUCAGUGG
228882	Plate 1	H02	C-301212-01	hsa-miR-298	MI0005523	AGCAGAAGCAGGGAGGUUCUCCCA
228882	Plate 1	H03	C-301192-01	hsa-miR-185*	MI0000482	AGGGGCUGGCUUUCCUCUGGUC
228882	Plate 1	H04	C-301439-00	hsa-miR-1324	MI0006657	CCAGACAGAAUUCUAUGCACUUUC
228882	Plate 1	H05	C-300638-07	hsa-miR-188-5p	MI0000484	CAUCCCUUGCAUGGUGGAGGG
228882	Plate 1	H06	C-301397-00	hsa-miR-1268	MI0006405	CGGGCGUGGUGGUGGGGG
228882	Plate 1	H07	C-300989-01	hsa-miR-655	MI0003677	AUAAUACAUGGUUAACCUCUUU
228882	Plate 1	H08	C-300631-07	hsa-miR-149	MI0000478	UCUGGCUCCGUGUCUUCACUCCC
228882	Plate 1	H09	C-301001-01	hsa-miR-668	MI0003761	UGUCACUCGGCUCGGCCCACUAC
228882	Plate 1	H10	C-301254-01	hsa-miR-208b	MI0005570	AUAAGACGAACAAAAGGUUUGU
228882	Plate 1	H11	C-301230-01	hsa-miR-541	MI0005539	UGGUGGGCACAGAAUCUGGACU
228884	Plate 2	A02	C-300505-03	hsa-miR-30a	MI0000088	UGUAAACAUCCUCGACUGGAAG
228884	Plate 2	A03	C-301446-00	hsa-miR-1468	MI0003782	CUCCGUUUGCCUGUUUCGCUG
228884	Plate 2	A04	C-301017-01	hsa-let-7e*	MI0000066	CUAUACGGCCUCCUAGCUUUCC
228884	Plate 2	A05	C-301233-01	hsa-miR-875-5p	MI0005541	UAUACCUCAGUUUUAUCAGGUG
228884	Plate 2	A06	C-301412-00	hsa-miR-548p	MI0006420	UAGCAAAAACUGCAGUUACUUU
228884	Plate 2	A07	C-300652-07	hsa-miR-302a*	MI0000738	ACUUAAACGUGGAUGUACUUGCU
228884	Plate 2	A08	C-301443-00	hsa-miR-1825	MI0008193	UCCAGUGCCCUCCUCUCC
228884	Plate 2	A09	C-300823-03	hsa-miR-516-3p	MI0003180	UGCUUCCUUUCAGAGGGU
228884	Plate 2	A10	C-300676-05	hsa-miR-370	MI0000778	GCCUGCUGGGGUGGAACCUGGU
228884	Plate 2	A11	C-300592-05	hsa-miR-124	MI0000443	UAAGGCACGCGGUGAAUGCC
228884	Plate 2	B02	C-300691-03	hsa-miR-382	MI0000790	GAAGUUGUUCGUGGUGGAUUCG
228884	Plate 2	B03	C-300550-07	hsa-miR-10b	MI0000267	UACCCUGUAGAACCGAAUUUGUG
228884	Plate 2	B04	C-301377-00	hsa-miR-1250	MI0006385	ACGGUGCUGGAUGUGGCCUUU
228884	Plate 2	B05	C-300777-03	hsa-miR-519e*	MI0003145	UUCUCCAAAAGGGAGCACUUUC
228884	Plate 2	B06	C-300697-05	hsa-miR-337-3p	MI0000806	CUCCUAUAUGAUGCCUUUCUUC
228884	Plate 2	B07	C-301462-00	hsa-miR-1913	MI0008334	UCUGCCCCCUCCGCUGCUGCCA
228884	Plate 2	B08	C-301108-01	hsa-miR-194*	MI0000732	CCAGUGGGGCUGCUGUUAUCUG
228884	Plate 2	B09	C-300515-05	hsa-miR-98	MI0000100	UGAGGUAGUAAGUUGUAUUGUU
228884	Plate 2	B10	C-300870-01	hsa-miR-553	MI0003558	AAAACGGUGAGAUUUUGUUUU
228884	Plate 2	B11	C-300902-01	hsa-miR-583	MI0003590	CAAAGAGGAAGGUCCCAUUAC
228884	Plate 2	C02	C-300967-01	hsa-miR-640	MI0003655	AUGAUCCAGGAACCUGCCUCU
228884	Plate 2	C03	C-301130-01	hsa-miR-33b*	MI0003646	CAGUGCCUCGGCAGUGCAGCCC
228884	Plate 2	C04	C-301215-01	hsa-miR-886-3p	MI0005527	CGCGGGUGCUUACUGACCCUU
228884	Plate 2	C05	C-301125-01	hsa-miR-548c-5p	MI0003630	AAAAGUAAUUGCGGUUUUUGCC
228884	Plate 2	C06	C-301080-01	hsa-miR-379*	MI0000787	UAUGUAACAUGGUCCACUAACU
228884	Plate 2	C07	C-300683-03	hsa-miR-376a	MI0000784	AUCAUAGAGGAAAAUCCACGU
228884	Plate 2	C08	C-300828-05	hsa-miR-518a-3p	MI0003170	GAAAGCGCUUCCCUUUGCUGGA
228884	Plate 2	C09	C-301065-01	hsa-miR-138-1*	MI0000476	GCUACUUCACAACACCAGGGCC
228884	Plate 2	C10	C-300982-01	hsa-miR-662	MI0003670	UCCCACGUUGUGGCCCAGCAG
228884	Plate 2	C11	C-300487-05	hsa-miR-18a	MI0000072	UAAGGUGCAUCUAGUGCAGAUAG
228884	Plate 2	D02	C-301330-00	hsa-miR-663b	MI0006336	GGUGGCCCGGCCGUGCCUGAGG
228884	Plate 2	D03	C-300923-01	hsa-miR-599	MI0003611	GUUGUGUCAGUUUAUCAAAC
228884	Plate 2	D04	C-300948-01	hsa-miR-622	MI0003636	ACAGUCUGCUGAGGUUGGAGC
228884	Plate 2	D05	C-300956-01	hsa-miR-630	MI0003644	AGUAUUCUGUACCAGGGAAGGU
228884	Plate 2	D06	C-300672-05	hsa-miR-302d	MI0000774	UAAGUGCUUCCAUGUUUGAGUGU
228884	Plate 2	D07	C-300662-05	hsa-miR-30e*	MI0000749	CUUUCAGUCGGAUGUUUACAGC
228884	Plate 2	D08	C-300660-05	hsa-miR-130b	MI0000748	CAGUGCAAUGAUGAAAGGGCAU
228884	Plate 2	D09	C-300871-01	hsa-miR-554	MI0003559	GCUAGUCCUGACUCAGCCAGU
228884	Plate 2	D10	C-300941-01	hsa-miR-616*	MI0003629	ACUCAAAACCCUUCAGUGACUU
228884	Plate 2	D11	C-300599-06	hsa-miR-132	MI0000449	UAACAGUCUACAGCCAUGGUCG
228884	Plate 2	E02	C-300655-03	hsa-miR-34c-5p	MI0000743	AGGCAGUGUAGUUAGCUGAUUGC
228884	Plate 2	E03	C-300698-05	hsa-miR-323-3p	MI0000807	CACAUUACACGGUCGACCUCU
228884	Plate 2	E04	C-301196-01	hsa-miR-130b*	MI0000748	ACUCUUUCCCUGUUGCACUAC
228884	Plate 2	E05	C-301407-00	hsa-miR-1275	MI0006415	GUGGGGGAGAGGCUGUC
228884	Plate 2	E06	C-301429-00	hsa-miR-1280	MI0006437	UCCCACCGCUGCCACCC
228884	Plate 2	E07	C-301084-01	hsa-miR-337-5p	MI0000806	GAACGGCUUCAUACAGGAGUU
228884	Plate 2	E08	C-300556-03	hsa-miR-181c	MI0000271	AACAUUCAACCUGUCGGUGAGU
228884	Plate 2	E09	C-301043-01	hsa-let-7g*	MI0000433	CUGUACAGGCCACUGCCUUGC
228884	Plate 2	E10	C-300863-05	hsa-miR-542-5p	MI0003686	UCGGGGAUCAUCAUGUCACGAGA
228884	Plate 2	E11	C-301153-01	hsa-miR-214*	MI0000290	UGCCUGUCUACACUUGCUGUGC
228884	Plate 2	F02	C-300649-05	hsa-miR-106b	MI0000734	UAAAGUGCUGACAGUGCAGAU
228884	Plate 2	F03	C-300615-07	hsa-miR-153	MI0000463	UUGCAUAGUCACAAAAGUGAUC
228884	Plate 2	F04	C-300491-03	hsa-miR-20a	MI0000076	UAAAGUGCUUAUAGUGCAGGUAG
228884	Plate 2	F05	C-300975-01	hsa-miR-648	MI0003663	AAGUGUGCAGGGCACUGGU
228884	Plate 2	F06	C-300577-05	hsa-miR-220a	MI0000297	CCACACCGUAUCUGACACUUU
228884	Plate 2	F07	C-300905-01	hsa-miR-548a-3p	MI0003593	CAAAACUGGCAAUUACUUUUGC
228884	Plate 2	F08	C-301086-01	hsa-miR-151-5p	MI0000809	UCGAGGAGCUCACAGUCUAGU
228884	Plate 2	F09	C-301151-01	hsa-miR-149*	MI0000478	AGGGAGGGACGGGGGCUGUGC
228884	Plate 2	F10	C-301076-01	hsa-miR-296-3p	MI0000747	GAGGGUUGGGUGGAGGCUCUCC
228884	Plate 2	F11	C-300856-05	hsa-miR-455-5p	MI0003513	UAUGUGCCUUUGGACUACAUCG
228884	Plate 2	G02	C-301112-01	hsa-miR-551b*	MI0003575	GAAAUCAAGCGUGGGUGAGACC
228884	Plate 2	G03	C-300659-03	hsa-miR-296-5p	MI0000747	AGGGCCCCCCCUCAAUCCUGU
228884	Plate 2	G04	C-301311-00	hsa-miR-1323	MI0003786	UCAAAACUGAGGGGCAUUUUCU
228884	Plate 2	G05	C-300929-01	hsa-miR-604	MI0003617	AGGCUGCGGAAUUCAGGAC
228884	Plate 2	G06	C-300868-01	hsa-miR-551a	MI0003556	GCGACCCACUCUUGGUUUCCA
228884	Plate 2	G07	C-300881-01	hsa-miR-563	MI0003569	AGGUUGACAUACGUUUCCC
228884	Plate 2	G08	C-301465-00	hsa-miR-1915	MI0008336	CCCCAGGGCGACGCGGCGGG
228884	Plate 2	G09	C-300766-05	hsa-miR-181d	MI0003139	AACAUUCAUUGUUGUCGGUGGGU
228884	Plate 2	G10	C-300987-01	hsa-miR-411	MI0003675	UAGUAGACCGUAUAGCGUACG
228884	Plate 2	G11	C-301237-01	hsa-miR-708*	MI0005543	CAACUAGACUGUGAGCUUCUAG
228884	Plate 2	H02	C-301309-00	hsa-miR-320c	MI0003778	AAAAGCUGGGUUGAGAGGGU
228884	Plate 2	H03	C-301110-01	hsa-miR-92b*	MI0003560	AGGGACGGGACGCGGUGCAGUG
228884	Plate 2	H04	C-300738-05	hsa-miR-409-3p	MI0001735	GAAUGUUGCUCGGUGAACCCCU
228884	Plate 2	H05	C-301389-00	hsa-miR-1262	MI0006397	AUGGGUGAAUUUGUAGAAGGAU
228884	Plate 2	H06	C-301473-00	hsa-miR-1976	MI0009986	CCUCCUGCCCUCCUUGCUGU
228884	Plate 2	H07	C-300855-05	hsa-miR-18a*	MI0000072	ACUGCCCUAAGUGCUCCUUCUGG
228884	Plate 2	H08	C-300625-05	hsa-miR-126*	MI0000471	CAUUAUUACUUUUGGUACGCG
228884	Plate 2	H09	C-301344-00	hsa-miR-1290	MI0006352	UGGAUUUUUGGAUCAGGGA
228884	Plate 2	H10	C-300661-07	hsa-miR-30e	MI0000749	UGUAAACAUCCUUGACUGGAAG
228884	Plate 2	H11	C-300847-05	hsa-miR-507	MI0003194	UUUUGCACCUUUUGGAGUGAA
228887	Plate 3	A02	C-300573-05	hsa-miR-218	MI0000294	UUGUGCUUGAUCUAACCAUGU
228887	Plate 3	A03	C-301475-00	hsa-miR-1978	MI0009988	GGUUUGGUCCUAGCCUUUCUA
228887	Plate 3	A04	C-301075-01	hsa-miR-99b*	MI0000746	CAAGCUCGUGUCUGUGGGUCCG
228887	Plate 3	A05	C-300586-05	hsa-miR-1	MI0000651	UGGAAUGUAAAGAAGUAUGUAU
228887	Plate 3	A06	C-300713-05	hsa-miR-384	MI0001145	AUUCCUAGAAAUUGUUCAUA
228887	Plate 3	A07	C-301174-01	hsa-miR-20b*	MI0001519	ACUGUAGUAUGGGCACUUCCAG
228887	Plate 3	A08	C-300688-03	hsa-miR-380*	MI0000788	UGGUUGACCAUAGAACAUGCGC
228887	Plate 3	A09	C-300993-01	hsa-miR-658	MI0003682	GGCGGAGGGAAGUAGGUCCGUUGGU
228887	Plate 3	A10	C-300629-03	hsa-miR-136	MI0000475	ACUCCAUUUGUUUUGAUGAUGGA
228887	Plate 3	A11	C-301278-01	hsa-miR-1224-3p	MI0003764	CCCCACCUCCUCUCUCCUCAG
228887	Plate 3	B02	C-301289-01	hsa-miR-1231	MI0006321	GUGUCUGGGCGGACAGCUGC
228887	Plate 3	B03	C-300859-01	hsa-miR-539	MI0003514	GGAGAAAUUAUCCUUGGUGUGU
228887	Plate 3	B04	C-300793-05	hsa-miR-525-3p	MI0003152	GAAGGCGCUUCCCUUUAGAGCG
228887	Plate 3	B05	C-300565-03	hsa-miR-210	MI0000286	CUGUGCGUGUGACAGCGGCUGA
228887	Plate 3	B06	C-300832-03	hsa-miR-517c	MI0003174	AUCGUGCAUCCUUUUAGAGUGU
228887	Plate 3	B07	C-300701-07	hsa-miR-135b	MI0000810	UAUGGCUUUUCAUUCCUAUGUGA
228887	Plate 3	B08	C-300991-01	hsa-miR-549	MI0003679	UGACAACUAUGGAUGAGCUCU
228887	Plate 3	B09	C-300965-01	hsa-miR-638	MI0003653	AGGGAUCGCGGGCGGGUGGCGGCCU
228887	Plate 3	B10	C-300692-03	hsa-miR-383	MI0000791	AGAUCAGAAGGUGAUUGUGGCU
228887	Plate 3	B11	C-301071-01	hsa-miR-155*	MI0000681	CUCCUACAUAUUAGCAUUAACA
228887	Plate 3	C02	C-301340-00	hsa-miR-1286	MI0006348	UGCAGGACCAAGAUGAGCCCU
228887	Plate 3	C03	C-300579-07	hsa-miR-222	MI0000299	AGCUACAUCUGGCUACUGGGU
228887	Plate 3	C04	C-301366-00	hsa-miR-548f	MI0006374	AAAAACUGUAAUUACUUUU
228887	Plate 3	C05	C-300960-01	hsa-miR-633	MI0003648	CUAAUAGUAUCUACCACAAUAAA
228887	Plate 3	C06	C-301318-00	hsa-miR-1298	MI0003938	UUCAUUCGGCUGUCCAGAUGUA
228887	Plate 3	C07	C-300894-01	hsa-miR-575	MI0003582	GAGCCAGUUGGACAGGAGC
228887	Plate 3	C08	C-301451-00	hsa-miR-1538	MI0007259	CGGCCCGGGCUGCUGCUGUUCCU
228887	Plate 3	C09	C-300763-05	hsa-miR-496	MI0003136	UGAGUAUUACAUGGCCAAUCUC
228887	Plate 3	C10	C-301099-01	hsa-miR-518a-5p	MI0003170	CUGCAAAGGGAAGCCCUUUC
228887	Plate 3	C11	C-301166-01	hsa-miR-509-5p	MI0003196	UACUGCAGACAGUGGCAAUCA
228887	Plate 3	D02	C-300811-05	hsa-miR-517a	MI0003161	AUCGUGCAUCCCUUUAGAGUGU
228887	Plate 3	D03	C-301479-00	hsa-miR-2054	MI0010488	CUGUAAUAUAAAUUUAAUUUAUU
228887	Plate 3	D04	C-300501-07	hsa-miR-26b	MI0000084	UUCAAGUAAUUCAGGAUAGGU
228887	Plate 3	D05	C-300690-03	hsa-miR-381	MI0000789	UAUACAAGGGCAAGCUCUCUGU
228887	Plate 3	D06	C-300867-01	hsa-miR-532-5p	MI0003205	CAUGCCUUGAGUGUAGGACCGU
228887	Plate 3	D07	C-301073-01	hsa-miR-34b	MI0000742	CAAUCACUAACUCCACUGCCAU
228887	Plate 3	D08	C-301205-01	hsa-miR-148a*	MI0000253	AAAGUUCUGAGACACUCCGACU
228887	Plate 3	D09	C-301432-00	hsa-miR-664	MI0006442	UAUUCAUUUAUCCCCAGCCUACA
228887	Plate 3	D10	C-300804-03	hsa-miR-518c*	MI0003159	UCUCUGGAGGGAAGCACUUUCUG
228887	Plate 3	D11	C-300834-05	hsa-miR-522	MI0003177	AAAAUGGUUCCCUUUAGAGUGU
228887	Plate 3	E02	C-301139-01	hsa-miR-19b-2*	MI0000075	AGUUUUGCAGGUUUGCAUUUCA
228887	Plate 3	E03	C-301380-00	hsa-miR-1254	MI0006388	AGCCUGGAAGCUGGAGCCUGCAGU
228887	Plate 3	E04	C-301452-00	hsa-miR-1539	MI0007260	UCCUGCGCGUCCCAGAUGCCC
228887	Plate 3	E05	C-300485-05	hsa-miR-17	MI0000071	CAAAGUGCUUACAGUGCAGGUAG
228887	Plate 3	E06	C-301127-01	hsa-miR-625*	MI0003639	GACUAUAGAACUUUCCCCCUCA
228887	Plate 3	E07	C-301083-01	hsa-miR-342-5p	MI0000805	AGGGGUGCUAUCUGUGAUUGA
228887	Plate 3	E08	C-300516-03	hsa-miR-99a	MI0000101	AACCCGUAGAUCCGAUCUUGUG
228887	Plate 3	E09	C-301146-01	hsa-miR-15b*	MI0000438	CGAAUCAUUAUUUGCUGCUCUA
228887	Plate 3	E10	C-300488-03	hsa-miR-19a	MI0000073	UGUGCAAAUCUAUGCAAAACUGA
228887	Plate 3	E11	C-301194-01	hsa-miR-362-3p	MI0000762	AACACACCUAUUCAAGGAUUCA
228887	Plate 3	F02	C-301253-01	hsa-miR-216b	MI0005569	AAAUCUCUGCAGGCAAAUGUGA
228887	Plate 3	F03	C-300645-05	hsa-miR-320a	MI0000542	AAAAGCUGGGUUGAGAGGGCGA
228887	Plate 3	F04	C-301250-01	hsa-miR-374b	MI0005566	AUAUAAUACAACCUGCUAAGUG
228887	Plate 3	F05	C-300478-07	hsa-let-7d	MI0000065	AGAGGUAGUAGGUUGCAUAGUU
228887	Plate 3	F06	C-301468-00	hsa-miR-1204	MI0006337	UCGUGGCCUGGUCUCCAUUAU
228887	Plate 3	F07	C-300981-01	hsa-miR-661	MI0003669	UGCCUGGGUCUCUGGCCUGCGCGU
228887	Plate 3	F08	C-301287-01	hsa-miR-1228*	MI0006318	GUGGGCGGGGGCAGGUGUGUG
228887	Plate 3	F09	C-300665-05	hsa-miR-363	MI0000764	AAUUGCACGGUAUCCAUCUGUA
228887	Plate 3	F10	C-301162-01	hsa-miR-331-5p	MI0000812	CUAGGUAUGGUCCCAGGGAUCC
228887	Plate 3	F11	C-300908-01	hsa-miR-548b-3p	MI0003596	CAAGAACCUCAGUUGCUUUUGU
228887	Plate 3	G02	C-301238-01	hsa-miR-708	MI0005543	AAGGAGCUUACAAUCUAGCUGGG
228887	Plate 3	G03	C-300739-03	hsa-miR-412	MI0002464	ACUUCACCUGGUCCACUAGCCGU
228887	Plate 3	G04	C-301222-01	hsa-miR-450b-3p	MI0005531	UUGGGAUCAUUUUGCAUCCAUA
228887	Plate 3	G05	C-301286-01	hsa-miR-1228	MI0006318	UCACACCUGCCUCGCCCCCC
228887	Plate 3	G06	C-300669-05	hsa-miR-302b	MI0000772	UAAGUGCUUCCAUGUUUUAGUAG
228887	Plate 3	G07	C-300886-01	hsa-miR-568	MI0003574	AUGUAUAAAUGUAUACACAC
228887	Plate 3	G08	C-301270-01	hsa-miR-941	MI0005763	CACCCGGCUGUGUGCACAUGUGC
228887	Plate 3	G09	C-301231-01	hsa-miR-541*	MI0005539	AAAGGAUUCUGCUGUCGGUCCCACU
228887	Plate 3	G10	C-300865-03	hsa-miR-376a*	MI0000784	GUAGAUUCUCCUUCUAUGAGUA
228887	Plate 3	G11	C-300737-05	hsa-miR-409-5p	MI0001735	AGGUUACCCGAGCAACUUUGCAU
228887	Plate 3	H02	C-300874-03	hsa-miR-556-5p	MI0003562	GAUGAGCUCAUUGUAAUAUGAG
228887	Plate 3	H03	C-300730-03	hsa-miR-433	MI0001723	AUCAUGAUGGGCUCCUCGGUGU
228887	Plate 3	H04	C-300786-03	hsa-miR-519c-3p	MI0003148	AAAGUGCAUCUUUUUAGAGGAU
228887	Plate 3	H05	C-301469-00	hsa-miR-1972	MI0009982	UCAGGCCAGGCACAGUGGCUCA
228887	Plate 3	H06	C-300634-03	hsa-miR-154*	MI0000480	AAUCAUACACGGUUGACCUAUU
228887	Plate 3	H07	C-301121-01	hsa-miR-593	MI0003605	UGUCUCUGCUGGGGUUUCU
228887	Plate 3	H08	C-301126-01	hsa-miR-624	MI0003638	CACAAGGUAUUGGUAUUACCU
228887	Plate 3	H09	C-300792-03	hsa-miR-525-5p	MI0003152	CUCCAGAGGGAUGCACUUUCU
228887	Plate 3	H10	C-300722-05	hsa-miR-429	MI0001641	UAAUACUGUCUGGUAAAACCGU
228887	Plate 3	H11	C-300980-01	hsa-miR-548d-3p	MI0003668	CAAAAACCACAGUUUCUUUUGC
228889	Plate 4	A02	C-300492-03	hsa-miR-21	MI0000077	UAGCUUAUCAGACUGAUGUUGA
228889	Plate 4	A03	C-300839-05	hsa-miR-501-5p	MI0003185	AAUCCUUUGUCCCUGGGUGAGA
228889	Plate 4	A04	C-301055-01	hsa-miR-140-3p	MI0000456	UACCACAGGGUAGAACCACGG
228889	Plate 4	A05	C-301394-00	hsa-miR-548o	MI0006402	CCAAAACUGCAGUUACUUUUGC
228889	Plate 4	A06	C-301015-03	hsa-miR-675	MI0005416	UGGUGCGGAGAGGGCCCACAGUG
228889	Plate 4	A07	C-301386-00	hsa-miR-1260	MI0006394	AUCCCACCUCUGCCACCA
228889	Plate 4	A08	C-300613-05	hsa-miR-145	MI0000461	GUCCAGUUUUCCCAGGAAUCCCU
228889	Plate 4	A09	C-301382-00	hsa-miR-1256	MI0006390	AGGCAUUGACUUCUCACUAGCU
228889	Plate 4	A10	C-300840-05	hsa-miR-502-5p	MI0003186	AUCCUUGCUAUCUGGGUGCUA
228889	Plate 4	A11	C-301430-00	hsa-miR-1308	MI0006441	GCAUGGGUGGUUCAGUGG
228889	Plate 4	B02	C-301293-01	hsa-miR-1237	MI0006327	UCCUUCUGCUCCGUCCCCCAG
228889	Plate 4	B03	C-301379-00	hsa-miR-1253	MI0006387	AGAGAAGAAGAUCAGCCUGCA
228889	Plate 4	B04	C-300699-03	hsa-miR-326	MI0000808	CCUCUGGGCCCUUCCUCCAG
228889	Plate 4	B05	C-300962-01	hsa-miR-635	MI0003650	ACUUGGGCACUGAAACAAUGUCC
228889	Plate 4	B06	C-301350-00	hsa-miR-1297	MI0006358	UUCAAGUAAUUCAGGUG
228889	Plate 4	B07	C-300916-01	hsa-miR-592	MI0003604	UUGUGUCAAUAUGCGAUGAUGU
228889	Plate 4	B08	C-300951-03	hsa-miR-625	MI0003639	AGGGGGAAAGUUCUAUAGUCC
228889	Plate 4	B09	C-301098-01	hsa-miR-518e*	MI0003169	CUCUAGAGGGAAGCGCUUUCUG
228889	Plate 4	B10	C-301078-01	hsa-miR-371-5p	MI0000779	ACUCAAACUGUGGGGGCACU
228889	Plate 4	B11	C-300720-05	hsa-miR-20b	MI0001519	CAAAGUGCUCAUAGUGCAGGUAG
228889	Plate 4	C02	C-300682-05	hsa-miR-375	MI0000783	UUUGUUCGUUCGGCUCGCGUGA
228889	Plate 4	C03	C-300946-01	hsa-miR-620	MI0003634	AUGGAGAUAGAUAUAGAAAU
228889	Plate 4	C04	C-301408-00	hsa-miR-1276	MI0006416	UAAAGAGCCCUGUGGAGACA
228889	Plate 4	C05	C-301294-01	hsa-miR-1238	MI0006328	CUUCCUCGUCUGUCUGCCCC
228889	Plate 4	C06	C-300846-05	hsa-miR-506	MI0003193	UAAGGCACCCUUCUGAGUAGA
228889	Plate 4	C07	C-301279-01	hsa-miR-877	MI0005561	GUAGAGGAGAUGGCGCAGGG
228889	Plate 4	C08	C-300646-05	hsa-miR-200c	MI0000650	UAAUACUGCCGGGUAAUGAUGGA
228889	Plate 4	C09	C-301079-01	hsa-miR-377*	MI0000785	AGAGGUUGCCCUUGGUGAAUUC
228889	Plate 4	C10	C-300818-03	hsa-miR-520g	MI0003166	ACAAAGUGCUUCCCUUUAGAGUGU
228889	Plate 4	C11	C-300986-03	hsa-miR-653	MI0003674	GUGUUGAAACAAUCUCUACUG
228889	Plate 4	D02	C-300587-05	hsa-miR-15b	MI0000438	UAGCAGCACAUCAUGGUUUACA
228889	Plate 4	D03	C-301206-01	hsa-miR-96*	MI0000098	AAUCAUGUGCAGUGCCAAUAUG
228889	Plate 4	D04	C-300955-01	hsa-miR-629*	MI0003643	GUUCUCCCAACGUAAGCCCAGC
228889	Plate 4	D05	C-301161-01	hsa-miR-335*	MI0000816	UUUUUCAUUAUUGCUCCUGACC
228889	Plate 4	D06	C-300963-03	hsa-miR-636	MI0003651	UGUGCUUGCUCGUCCCGCCCGCA
228889	Plate 4	D07	C-300496-05	hsa-miR-24	MI0000080	UGGCUCAGUUCAGCAGGAACAG
228889	Plate 4	D08	C-300997-01	hsa-miR-425	MI0001448	AAUGACACGAUCACUCCCGUUGA
228889	Plate 4	D09	C-301333-00	hsa-miR-1207-5p	MI0006340	UGGCAGGGAGGCUGGGAGGGG
228889	Plate 4	D10	C-300528-03	hsa-miR-192	MI0000234	CUGACCUAUGAAUUGACAGCC
228889	Plate 4	D11	C-300740-03	hsa-miR-410	MI0002465	AAUAUAACACAGAUGGCCUGU
228889	Plate 4	E02	C-301387-00	hsa-miR-548g	MI0006395	AAAACUGUAAUUACUUUUGUAC
228889	Plate 4	E03	C-300858-03	hsa-miR-493	MI0003132	UGAAGGUCUACUGUGUGCCAGG
228889	Plate 4	E04	C-301402-00	hsa-miR-1274a	MI0006410	GUCCCUGUUCAGGCGCCA
228889	Plate 4	E05	C-300964-01	hsa-miR-637	MI0003652	ACUGGGGGCUUUCGGGCUCUGCGU
228889	Plate 4	E06	C-300873-01	hsa-miR-555	MI0003561	AGGGUAAGCUGAACCUCUGAU
228889	Plate 4	E07	C-300841-05	hsa-miR-503	MI0003188	UAGCAGCGGGAACAGUUCUGCAG
228889	Plate 4	E08	C-301050-01	hsa-miR-125b-1*	MI0000446	ACGGGUUAGGCUCUUGGGAGCU
228889	Plate 4	E09	C-301391-00	hsa-miR-548n	MI0006399	CAAAAGUAAUUGUGGAUUUUGU
228889	Plate 4	E10	C-300529-05	hsa-miR-196a	MI0000238	UAGGUAGUUUCAUGUUGUUGGG
228889	Plate 4	E11	C-301258-01	hsa-miR-923	MI0005715	GUCAGCGGAGGAAAAGAAACU
228889	Plate 4	F02	C-300750-05	hsa-miR-490-3p	MI0003125	CAACCUGGAGGACUCCAUGCUG
228889	Plate 4	F03	C-300517-03	hsa-miR-100	MI0000102	AACCCGUAGAUCCGAACUUGUG
228889	Plate 4	F04	C-301375-00	hsa-miR-1248	MI0006383	ACCUUCUUGUAUAAGCACUGUGCUAAA
228889	Plate 4	F05	C-300477-03	hsa-let-7c	MI0000064	UGAGGUAGUAGGUUGUAUGGUU
228889	Plate 4	F06	C-300693-05	hsa-miR-340*	MI0000802	UCCGUCUCAGUUACUUUAUAGC
228889	Plate 4	F07	C-300549-03	hsa-miR-10a	MI0000266	UACCCUGUAGAUCCGAAUUUGUG
228889	Plate 4	F08	C-301327-00	hsa-miR-1201	MI0006333	AGCCUGAUUAAACACAUGCUCUGA
228889	Plate 4	F09	C-301268-01	hsa-miR-939	MI0005761	UGGGGAGCUGAGGCUCUGGGGGUG
228889	Plate 4	F10	C-300788-03	hsa-miR-520a-3p	MI0003149	AAAGUGCUUCCCUUUGGACUGU
228889	Plate 4	F11	C-300494-03	hsa-miR-23a	MI0000079	AUCACAUUGCCAGGGAUUUCC
228889	Plate 4	G02	C-300495-07	hsa-miR-24-1*	MI0000080	UGCCUACUGAGCUGAUAUCAGU
228889	Plate 4	G03	C-301169-01	hsa-miR-505*	MI0003190	GGGAGCCAGGAAGUAUUGAUGU
228889	Plate 4	G04	C-300560-05	hsa-miR-187	MI0000274	UCGUGUCUUGUGUUGCAGCCGG
228889	Plate 4	G05	C-300666-03	hsa-miR-365	MI0000767	UAAUGCCCCUAAAAAUCCUUAU
228889	Plate 4	G06	C-300940-03	hsa-miR-615-3p	MI0003628	UCCGAGCCUGGGUCUCCCUCUU
228889	Plate 4	G07	C-300762-05	hsa-miR-495	MI0003135	AAACAAACAUGGUGCACUUCUU
228889	Plate 4	G08	C-300744-03	hsa-miR-485-5p	MI0002469	AGAGGCUGGCCGUGAUGAAUUC
228889	Plate 4	G09	C-300508-07	hsa-miR-32	MI0000090	UAUUGCACAUUACUAAGUUGCA
228889	Plate 4	G10	C-301152-01	hsa-miR-7-1*	MI0000263	CAACAAAUCACAGUCUGCCAUA
228889	Plate 4	G11	C-301448-00	hsa-miR-1470	MI0007075	GCCCUCCGCCCGUGCACCCCG
228889	Plate 4	H02	C-301236-01	hsa-miR-876-3p	MI0005542	UGGUGGUUUACAAAGUAAUUCA
228889	Plate 4	H03	C-300952-01	hsa-miR-626	MI0003640	AGCUGUCUGAAAAUGUCUU
228889	Plate 4	H04	C-300673-05	hsa-miR-367	MI0000775	AAUUGCACUUUAGCAAUGGUGA
228889	Plate 4	H05	C-301474-00	hsa-miR-1977	MI0009987	GAUUAGGGUGCUUAGCUGUUAA
228889	Plate 4	H06	C-300733-05	hsa-miR-453	MI0001727	AGGUUGUCCGUGGUGAGUUCGCA
228889	Plate 4	H07	C-301026-01	hsa-miR-24-2*	MI0000081	UGCCUACUGAGCUGAAACACAG
228889	Plate 4	H08	C-301142-01	hsa-let-7a*	MI0000060	CUAUACAAUCUACUGUCUUUC
228889	Plate 4	H09	C-300702-03	hsa-miR-148b	MI0000811	UCAGUGCAUCACAGAACUUUGU
228889	Plate 4	H10	C-301246-01	hsa-miR-665	MI0005563	ACCAGGAGGCUGAGGCCCCU
228889	Plate 4	H11	C-301064-01	hsa-miR-136*	MI0000475	CAUCAUCGUCUCAAAUGAGUCU
228891	Plate 5	A02	C-300769-03	hsa-miR-512-3p	MI0003140	AAGUGCUGUCAUAGCUGAGGUC
228891	Plate 5	A03	C-301092-01	hsa-miR-146b-3p	MI0003129	UGCCCUGUGGACUCAGUUCUGG
228891	Plate 5	A04	C-301308-00	hsa-miR-320b	MI0003776	AAAAGCUGGGUUGAGAGGGCAA
228891	Plate 5	A05	C-301074-01	hsa-miR-34c-3p	MI0000743	AAUCACUAACCACACGGCCAGG
228891	Plate 5	A06	C-300990-01	hsa-miR-656	MI0003678	AAUAUUAUACAGUCAACCUCU
228891	Plate 5	A07	C-300729-03	hsa-miR-431	MI0001721	UGUCUUGCAGGCCGUCAUGCA
228891	Plate 5	A08	C-300936-01	hsa-miR-611	MI0003624	GCGAGGACCCCUCGGGGUCUGAC
228891	Plate 5	A09	C-301059-01	hsa-miR-145*	MI0000461	GGAUUCCUGGAAAUACUGUUCU
228891	Plate 5	A10	C-300790-05	hsa-miR-526b*	MI0003150	GAAAGUGCUUCCUUUUAGAGGC
228891	Plate 5	A11	C-300949-01	hsa-miR-623	MI0003637	AUCCCUUGCAGGGGCUGUUGGGU
228891	Plate 5	B02	C-300977-01	hsa-miR-650	MI0003665	AGGAGGCAGCGCUCUCAGGAC
228891	Plate 5	B03	C-300641-05	hsa-miR-194	MI0000488	UGUAACAGCAACUCCAUGUGGA
228891	Plate 5	B04	C-300721-05	hsa-miR-448	MI0001637	UUGCAUAUGUAGGAUGUCCCAU
228891	Plate 5	B05	C-301090-01	hsa-miR-431*	MI0001721	CAGGUCGUCUUGCAGGGCUUCU
228891	Plate 5	B06	C-300650-07	hsa-miR-29c	MI0000735	UAGCACCAUUUGAAAUCGGUUA
228891	Plate 5	B07	C-300899-01	hsa-miR-580	MI0003587	UUGAGAAUGAUGAAUCAUUAGG
228891	Plate 5	B08	C-301081-01	hsa-miR-340	MI0000802	UUAUAAAGCAAUGAGACUGAUU
228891	Plate 5	B09	C-300710-05	hsa-miR-325	MI0000824	CCUAGUAGGUGUCCAGUAAGUGU
228891	Plate 5	B10	C-301269-01	hsa-miR-940	MI0005762	AAGGCAGGGCCCCCGCUCCCC
228891	Plate 5	B11	C-301349-00	hsa-miR-1295	MI0006357	UUAGGCCGCAGAUCUGGGUGA
228891	Plate 5	C02	C-300612-05	hsa-miR-144	MI0000460	UACAGUAUAGAUGAUGUACU
228891	Plate 5	C03	C-300765-03	hsa-miR-497	MI0003138	CAGCAGCACACUGUGGUUUGU
228891	Plate 5	C04	C-301216-01	hsa-miR-886-5p	MI0005527	CGGGUCGGAGUUAGCUCAAGCGG
228891	Plate 5	C05	C-301431-00	hsa-miR-664*	MI0006442	ACUGGCUAGGGAAAAUGAUUGGAU
228891	Plate 5	C06	C-301094-01	hsa-miR-497*	MI0003138	CAAACCACACUGUGGUGUUAGA
228891	Plate 5	C07	C-300531-05	hsa-miR-197	MI0000239	UUCACCACCUUCUCCACCCAGC
228891	Plate 5	C08	C-300581-07	hsa-miR-224	MI0000301	CAAGUCACUAGUGGUUCCGUU
228891	Plate 5	C09	C-300745-03	hsa-miR-485-3p	MI0002469	GUCAUACACGGCUCUCCUCUCU
228891	Plate 5	C10	C-300703-05	hsa-miR-331-3p	MI0000812	GCCCCUGGGCCUAUCCUAGAA
228891	Plate 5	C11	C-301277-01	hsa-miR-1224-5p	MI0003764	GUGAGGACUCGGGAGGUGG
228891	Plate 5	D02	C-301390-00	hsa-miR-1263	MI0006398	AUGGUACCCUGGCAUACUGAGU
228891	Plate 5	D03	C-300533-03	hsa-miR-199a-5p	MI0000242	CCCAGUGUUCAGACUACCUGUUC
228891	Plate 5	D04	C-300524-07	hsa-miR-105	MI0000111	UCAAAUGCUCAGACUCCUGUGGU
228891	Plate 5	D05	C-300978-01	hsa-miR-651	MI0003666	UUUAGGAUAAGCUUGACUUUUG
228891	Plate 5	D06	C-301028-01	hsa-miR-27a*	MI0000085	AGGGCUUAGCUGCUUGUGAGCA
228891	Plate 5	D07	C-301362-00	hsa-miR-1303	MI0006370	UUUAGAGACGGGGUCUUGCUCU
228891	Plate 5	D08	C-301158-01	hsa-miR-367*	MI0000775	ACUGUUGCUAAUAUGCAACUCU
228891	Plate 5	D09	C-301171-01	hsa-miR-508-5p	MI0003195	UACUCCAGAGGGCGUCACUCAUG
228891	Plate 5	D10	C-301012-01	hsa-miR-768-5p	MI0005117	GUUGGAGGAUGAAAGUACGGAGUGAU
228891	Plate 5	D11	C-300595-03	hsa-miR-125b	MI0000446	UCCCUGAGACCCUAACUUGUGA
228891	Plate 5	E02	C-300572-07	hsa-miR-217	MI0000293	UACUGCAUCAGGAACUGAUUGGA
228891	Plate 5	E03	C-301260-01	hsa-miR-509-3-5p	MI0005717	UACUGCAGACGUGGCAAUCAUG
228891	Plate 5	E04	C-301239-01	hsa-miR-147b	MI0005544	GUGUGCGGAAAUGCUUCUGCUA
228891	Plate 5	E05	C-300944-01	hsa-miR-618	MI0003632	AAACUCUACUUGUCCUUCUGAGU
228891	Plate 5	E06	C-300716-05	hsa-miR-423-3p	MI0001445	AGCUCGGUCUGAGGCCCCUCAGU
228891	Plate 5	E07	C-301165-01	hsa-miR-502-3p	MI0003186	AAUGCACCUGGGCAAGGAUUCA
228891	Plate 5	E08	C-300994-01	hsa-miR-659	MI0003683	CUUGGUUCAGGGAGGGUCCCCA
228891	Plate 5	E09	C-300643-03	hsa-miR-195	MI0000489	UAGCAGCACAGAAAUAUUGGC
228891	Plate 5	E10	C-301228-01	hsa-miR-888	MI0005537	UACUCAAAAAGCUGUCAGUCA
228891	Plate 5	E11	C-300687-05	hsa-miR-379	MI0000787	UGGUAGACUAUGGAACGUAGG
228891	Plate 5	F02	C-301296-01	hsa-miR-513c	MI0006649	UUCUCAAGGAGGUGUCGUUUAU
228891	Plate 5	F03	C-301285-01	hsa-miR-1227	MI0006316	CGUGCCACCCUUUUCCCCAG
228891	Plate 5	F04	C-300791-05	hsa-miR-519b-3p	MI0003151	AAAGUGCAUCCUUUUAGAGGUU
228891	Plate 5	F05	C-301413-00	hsa-miR-548i	MI0006421	AAAAGUAAUUGCGGAUUUUGCC
228891	Plate 5	F06	C-300935-01	hsa-miR-610	MI0003623	UGAGCUAAAUGUGUGCUGGGA
228891	Plate 5	F07	C-300971-01	hsa-miR-644	MI0003659	AGUGUGGCUUUCUUAGAGC
228891	Plate 5	F08	C-300837-05	hsa-miR-499-5p	MI0003183	UUAAGACUUGCAGUGAUGUUU
228891	Plate 5	F09	C-301136-01	hsa-miR-33a*	MI0000091	CAAUGUUUCCACAGUGCAUCAC
228891	Plate 5	F10	C-300911-01	hsa-miR-589*	MI0003599	UCAGAACAAAUGCCGGUUCCCAGA
228891	Plate 5	F11	C-300741-03	hsa-miR-376b	MI0002466	AUCAUAGAGGAAAAUCCAUGUU
228891	Plate 5	G02	C-301315-00	hsa-miR-1283	MI0003832	UCUACAAAGGAAAGCGCUUUCU
228891	Plate 5	G03	C-301312-00	hsa-miR-1271	MI0003814	CUUGGCACCUAGCAAGCACUCA
228891	Plate 5	G04	C-300742-05	hsa-miR-483-3p	MI0002467	UCACUCCUCUCCUCCCGUCUU
228891	Plate 5	G05	C-300805-05	hsa-miR-518c	MI0003159	CAAAGCGCUUCUCUUUAGAGUGU
228891	Plate 5	G06	C-301342-00	hsa-miR-1289	MI0006350	UGGAGUCCAGGAAUCUGCAUUUU
228891	Plate 5	G07	C-301445-00	hsa-miR-1827	MI0008195	UGAGGCAGUAGAUUGAAU
228891	Plate 5	G08	C-301024-01	hsa-miR-22*	MI0000078	AGUUCUUCAGUGGCAAGCUUUA
228891	Plate 5	G09	C-301276-01	hsa-miR-944	MI0005769	AAAUUAUUGUACAUCGGAUGAG
228891	Plate 5	G10	C-300999-01	hsa-miR-758	MI0003757	UUUGUGACCUGGUCCACUAACC
228891	Plate 5	G11	C-300927-01	hsa-miR-602	MI0003615	GACACGGGCGACAGCUGCGGCCC
228891	Plate 5	H02	C-300812-05	hsa-miR-519d	MI0003162	CAAAGUGCCUCCCUUUAGAGUG
228891	Plate 5	H03	C-300906-01	hsa-miR-586	MI0003594	UAUGCAUUGUAUUUUUAGGUCC
228891	Plate 5	H04	C-300717-05	hsa-miR-424	MI0001446	CAGCAGCAAUUCAUGUUUUGAA
228891	Plate 5	H05	C-301325-00	hsa-miR-1184	MI0006277	CCUGCAGCGACUUGAUGGCUUCC
228891	Plate 5	H06	C-301378-00	hsa-miR-1251	MI0006386	ACUCUAGCUGCCAAAGGCGCU
228891	Plate 5	H07	C-301338-00	hsa-miR-1285	MI0006346	UCUGGGCAACAAAGUGAGACCU
228891	Plate 5	H08	C-301041-01	hsa-miR-196a*	MI0000279	CGGCAACAAGAAACUGCCUGAG
228891	Plate 5	H09	C-301013-01	hsa-miR-770-5p	MI0005118	UCCAGUACCACGUGUCAGGGCCA
228891	Plate 5	H10	C-300580-07	hsa-miR-223	MI0000300	UGUCAGUUUGUCAAAUACCCCA
228891	Plate 5	H11	C-300907-01	hsa-miR-587	MI0003595	UUUCCAUAGGUGAUGAGUCAC
228905	Plate 6	A02	C-300815-05	hsa-miR-520d-5p	MI0003164	CUACAAAGGGAAGCCCUUUC
228905	Plate 6	A03	C-301396-00	hsa-miR-1267	MI0006404	CCUGUUGAAGUGUAAUCCCCA
228905	Plate 6	A04	C-301399-00	hsa-miR-1270	MI0006407	CUGGAGAUAUGGAAGAGCUGUGU
228905	Plate 6	A05	C-301295-01	hsa-miR-513b	MI0006648	UUCACAAGGAGGUGUCAUUUAU
228905	Plate 6	A06	C-300686-05	hsa-miR-378	MI0000786	ACUGGACUUGGAGUCAGAAGG
228905	Plate 6	A07	C-300736-07	hsa-miR-452*	MI0001733	CUCAUCUGCAAAGAAGUAAGUG
228905	Plate 6	A08	C-300705-05	hsa-miR-324-3p	MI0000813	ACUGCCCCAGGUGCUGCUGG
228905	Plate 6	A09	C-300557-07	hsa-miR-182	MI0000272	UUUGGCAAUGGUAGAACUCACACU
228905	Plate 6	A10	C-301466-00	hsa-miR-1915*	MI0008336	ACCUUGCCUUGCUGCCCGGGCC
228905	Plate 6	A11	C-300518-07	hsa-miR-101	MI0000103	UACAGUACUGUGAUAACUGAA
228905	Plate 6	B02	C-300514-07	hsa-miR-96	MI0000098	UUUGGCACUAGCACAUUUUUGCU
228905	Plate 6	B03	C-300636-07	hsa-miR-185	MI0000482	UGGAGAGAAAGGCAGUUCCUGA
228905	Plate 6	B04	C-301409-00	hsa-miR-302e	MI0006417	UAAGUGCUUCCAUGCUU
228905	Plate 6	B05	C-301463-00	hsa-miR-1914	MI0008335	CCCUGUGCCCGGCCCACUUCUG
228905	Plate 6	B06	C-301319-00	hsa-miR-1178	MI0006271	UUGCUCACUGUUCUUCCCUAG
228905	Plate 6	B07	C-301242-01	hsa-miR-744	MI0005559	UGCGGGGCUAGGGCUAACAGCA
228905	Plate 6	B08	C-301419-00	hsa-miR-1274b	MI0006427	UCCCUGUUCGGGCGCCA
228905	Plate 6	B09	C-300974-01	hsa-miR-647	MI0003662	GUGGCUGCACUCACUUCCUUC
228905	Plate 6	B10	C-300880-01	hsa-miR-562	MI0003568	AAAGUAGCUGUACCAUUUGC
228905	Plate 6	B11	C-300887-01	hsa-miR-551b	MI0003575	GCGACCCAUACUUGGUUUCAG
228905	Plate 6	C02	C-300755-07	hsa-miR-202*	MI0003130	UUCCUAUGCAUAUACUUCUUUG
228905	Plate 6	C03	C-300901-01	hsa-miR-582-5p	MI0003589	UUACAGUUGUUCAACCAGUUACU
228905	Plate 6	C04	C-300833-03	hsa-miR-520h	MI0003175	ACAAAGUGCUUCCCUUUAGAGU
228905	Plate 6	C05	C-300489-03	hsa-miR-19b	MI0000074	UGUGCAAAUCCAUGCAAAACUGA
228905	Plate 6	C06	C-300476-05	hsa-let-7b	MI0000063	UGAGGUAGUAGGUUGUGUGGUU
228905	Plate 6	C07	C-301457-00	hsa-miR-1909*	MI0008330	UGAGUGCCGGUGCCUGCCCUG
228905	Plate 6	C08	C-300848-05	hsa-miR-508-3p	MI0003195	UGAUUGUAGCCUUUUGGAGUAGA
228905	Plate 6	C09	C-300897-01	hsa-miR-578	MI0003585	CUUCUUGUGCUCUAGGAUUGU
228905	Plate 6	C10	C-300957-01	hsa-miR-631	MI0003645	AGACCUGGCCCAGACCUCAGC
228905	Plate 6	C11	C-301326-00	hsa-miR-1200	MI0006332	CUCCUGAGCCAUUCUGAGCCUC
228905	Plate 6	D02	C-301056-01	hsa-miR-141*	MI0000457	CAUCUUCCAGUACAGUGUUGGA
228905	Plate 6	D03	C-301007-01	hsa-miR-769-5p	MI0003834	UGAGACCUCUGGGUUCUGAGCU
228905	Plate 6	D04	C-300700-05	hsa-miR-151-3p	MI0000809	CUAGACUGAAGCUCCUUGAGG
228905	Plate 6	D05	C-300507-05	hsa-miR-31	MI0000089	AGGCAAGAUGCUGGCAUAGCU
228905	Plate 6	D06	C-300988-01	hsa-miR-654-5p	MI0003676	UGGUGGGCCGCAGAACAUGUGC
228905	Plate 6	D07	C-301063-01	hsa-miR-129-3p	MI0000473	AAGCCCUUACCCCAAAAAGCAU
228905	Plate 6	D08	C-301042-01	hsa-miR-218-2*	MI0000295	CAUGGUUCUGUCAAGCACCGCG
228905	Plate 6	D09	C-300608-03	hsa-miR-141	MI0000457	UAACACUGUCUGGUAAAGAUGG
228905	Plate 6	D10	C-301210-01	hsa-miR-297	MI0005775	AUGUAUGUGUGCAUGUGCAUG
228905	Plate 6	D11	C-301198-01	hsa-let-7b*	MI0000063	CUAUACAACCUACUGCCUUCCC
228905	Plate 6	E02	C-301423-00	hsa-miR-1284	MI0006431	UCUAUACAGACCCUGGCUUUUC
228905	Plate 6	E03	C-301022-01	hsa-miR-20a*	MI0000076	ACUGCAUUAUGAGCACUUAAAG
228905	Plate 6	E04	C-301186-01	hsa-miR-490-5p	MI0003125	CCAUGGAUCUCCAGGUGGGU
228905	Plate 6	E05	C-300743-03	hsa-miR-484	MI0002468	UCAGGCUCAGUCCCCUCCCGAU
228905	Plate 6	E06	C-300943-01	hsa-miR-617	MI0003631	AGACUUCCCAUUUGAAGGUGGC
228905	Plate 6	E07	C-300761-05	hsa-miR-494	MI0003134	UGAAACAUACACGGGAAACCUC
228905	Plate 6	E08	C-301147-01	hsa-miR-513a-3p	MI0003191	UAAAUUUCACCUUUCUGAGAAGG
228905	Plate 6	E09	C-301211-01	hsa-miR-486-3p	MI0002470	CGGGGCAGCUCAGUACAGGAU
228905	Plate 6	E10	C-300814-03	hsa-miR-521	MI0003176	AACGCACUUCCCUUUAGAGUGU
228905	Plate 6	E11	C-301411-00	hsa-miR-1277	MI0006419	UACGUAGAUAUAUAUGUAUUUU
228905	Plate 6	F02	C-300527-03	hsa-miR-107	MI0000114	AGCAGCAUUGUACAGGGCUAUCA
228905	Plate 6	F03	C-300570-05	hsa-miR-215	MI0000291	AUGACCUAUGAAUUGACAGAC
228905	Plate 6	F04	C-300504-07	hsa-miR-29a	MI0000087	UAGCACCAUCUGAAAUCGGUUA
228905	Plate 6	F05	C-300872-03	hsa-miR-92b	MI0003560	UAUUGCACUCGUCCCGGCCUCC
228905	Plate 6	F06	C-300976-01	hsa-miR-649	MI0003664	AAACCUGUGUUGUUCAAGAGUC
228905	Plate 6	F07	C-300668-07	hsa-miR-302b*	MI0000772	ACUUUAACAUGGAAGUGCUUUC
228905	Plate 6	F08	C-301284-01	hsa-miR-1226	MI0006313	UCACCAGCCCUGUGUUCCCUAG
228905	Plate 6	F09	C-301137-01	hsa-miR-92a-2*	MI0000094	GGGUGGGGAUUUGUUGCAUUAC
228905	Plate 6	F10	C-301067-01	hsa-miR-150*	MI0000479	CUGGUACAGGCCUGGGGGACAG
228905	Plate 6	F11	C-301331-00	hsa-miR-1205	MI0006338	UCUGCAGGGUUUGCUUUGAG
228905	Plate 6	G02	C-300526-07	hsa-miR-106a	MI0000113	AAAAGUGCUUACAGUGCAGGUAG
228905	Plate 6	G03	C-301046-01	hsa-miR-122*	MI0000442	AACGCCAUUAUCACACUAAAUA
228905	Plate 6	G04	C-301244-01	hsa-miR-885-3p	MI0005560	AGGCAGCGGGGUGUAGUGGAUA
228905	Plate 6	G05	C-300611-05	hsa-miR-143	MI0000459	UGAGAUGAAGCACUGUAGCUC
228905	Plate 6	G06	C-301109-01	hsa-miR-532-3p	MI0003205	CCUCCCACACCCAAGGCUUGCA
228905	Plate 6	G07	C-301156-01	hsa-miR-26b*	MI0000084	CCUGUUCUCCAUUACUUGGCUC
228905	Plate 6	G08	C-300543-03	hsa-miR-30d	MI0000255	UGUAAACAUCCCCGACUGGAAG
228905	Plate 6	G09	C-300798-03	hsa-miR-518b	MI0003156	CAAAGCGCUCCCCUUUAGAGGU
228905	Plate 6	G10	C-300758-03	hsa-miR-493*	MI0003132	UUGUACAUGGUAGGCUUUCAUU
228905	Plate 6	G11	C-301438-00	hsa-miR-1197	MI0006656	UAGGACACAUGGUCUACUUCU
228905	Plate 6	H02	C-300677-05	hsa-miR-371-3p	MI0000779	AAGUGCCGCCAUCUUUUGAGUGU
228905	Plate 6	H03	C-301425-00	hsa-miR-1292	MI0006433	UGGGAACGGGUUCCGGCAGACGCUG
228905	Plate 6	H04	C-300917-01	hsa-miR-593*	MI0003605	AGGCACCAGCCAGGCAUUGCUCAGC
228905	Plate 6	H05	C-301345-00	hsa-miR-1291	MI0006353	UGGCCCUGACUGAAGACCAGCAGU
228905	Plate 6	H06	C-301061-01	hsa-miR-125b-2*	MI0000470	UCACAAGUCAGGCUCUUGGGAC
228905	Plate 6	H07	C-301347-00	hsa-miR-1293	MI0006355	UGGGUGGUCUGGAGAUUUGUGC
228905	Plate 6	H08	C-301188-01	hsa-let-7d*	MI0000065	CUAUACGACCUGCUGCCUUUCU
228905	Plate 6	H09	C-300757-05	hsa-miR-492	MI0003131	AGGACCUGCGGGACAAGAUUCUU
228905	Plate 6	H10	C-301106-01	hsa-miR-499-3p	MI0003183	AACAUCACAGCAAGUCUGUGCU
228905	Plate 6	H11	C-300842-07	hsa-miR-504	MI0003189	AGACCCUGGUCUGCACUCUAUC
228906	Plate 7	A02	C-301189-01	hsa-miR-488	MI0003123	UUGAAAGGCUAUUUCUUGGUC
228906	Plate 7	A03	C-300726-03	hsa-miR-191*	MI0000465	GCUGCGCUUGGAUUUCGUCCCC
228906	Plate 7	A04	C-301363-00	hsa-miR-1304	MI0006371	UUUGAGGCUACAGUGAGAUGUG
228906	Plate 7	A05	C-301418-00	hsa-miR-1279	MI0006426	UCAUAUUGCUUCUUUCU
228906	Plate 7	A06	C-301255-01	hsa-miR-920	MI0005712	GGGGAGCUGUGGAAGCAGUA
228906	Plate 7	A07	C-301118-01	hsa-miR-550	MI0003600	AGUGCCUGAGGGAGUAAGAGCCC
228906	Plate 7	A08	C-301303-00	hsa-miR-205*	MI0000285	GAUUUCAGUGGAGUGAAGUUC
228906	Plate 7	A09	C-300588-05	hsa-miR-23b	MI0000439	AUCACAUUGCCAGGGAUUACC
228906	Plate 7	A10	C-300756-07	hsa-miR-202	MI0003130	AGAGGUAUAGGGCAUGGGAA
228906	Plate 7	A11	C-301040-01	hsa-miR-187*	MI0000274	GGCUACAACACAGGACCCGGGC
228906	Plate 7	B02	C-301052-01	hsa-miR-132*	MI0000449	ACCGUGGCUUUCGAUUGUUACU
228906	Plate 7	B03	C-301200-01	hsa-miR-135b*	MI0000810	AUGUAGGGCUAAAAGCCAUGGG
228906	Plate 7	B04	C-300696-05	hsa-miR-342-3p	MI0000805	UCUCACACAGAAAUCGCACCCGU
228906	Plate 7	B05	C-301480-00	hsa-miR-2110	MI0010629	UUGGGGAAACGGCCGCUGAGUG
228906	Plate 7	B06	C-301297-00	hsa-let-7a-2*	MI0000061	CUGUACAGCCUCCUAGCUUUCC
228906	Plate 7	B07	C-300992-01	hsa-miR-657	MI0003681	GGCAGGUUCUCACCCUCUCUAGG
228906	Plate 7	B08	C-301047-01	hsa-miR-124*	MI0000443	CGUGUUCACAGCGGACCUUGAU
228906	Plate 7	B09	C-300806-03	hsa-miR-524-5p	MI0003160	CUACAAAGGGAAGCACUUUCUC
228906	Plate 7	B10	C-300627-03	hsa-miR-127-3p	MI0000472	UCGGAUCCGUCUGAGCUUGGCU
228906	Plate 7	B11	C-301023-01	hsa-miR-21*	MI0000077	CAACACCAGUCGAUGGGCUGU
228906	Plate 7	C02	C-301150-01	hsa-miR-29b-1*	MI0000105	GCUGGUUUCAUAUGGUGGUUUAGA
228906	Plate 7	C03	C-300658-03	hsa-miR-99b	MI0000746	CACCCGUAGAACCGACCUUGCG
228906	Plate 7	C04	C-301464-00	hsa-miR-1914*	MI0008335	GGAGGGGUCCCGCACUGGGAGG
228906	Plate 7	C05	C-300921-01	hsa-miR-597	MI0003609	UGUGUCACUCGAUGACCACUGU
228906	Plate 7	C06	C-301032-01	hsa-miR-100*	MI0000102	CAAGCUUGUAUCUAUAGGUAUG
228906	Plate 7	C07	C-301225-01	hsa-miR-891b	MI0005534	UGCAACUUACCUGAGUCAUUGA
228906	Plate 7	C08	C-300934-01	hsa-miR-609	MI0003622	AGGGUGUUUCUCUCAUCUCU
228906	Plate 7	C09	C-300820-05	hsa-miR-516b	MI0003172	AUCUGGAGGUAAGAAGCACUUU
228906	Plate 7	C10	C-300866-03	hsa-miR-542-3p	MI0003686	UGUGACAGAUUGAUAACUGAAA
228906	Plate 7	C11	C-301459-00	hsa-miR-1911	MI0008332	UGAGUACCGCCAUGUCUGUUGGG
228906	Plate 7	D02	C-300637-07	hsa-miR-186	MI0000483	CAAAGAAUUCUCCUUUUGGGCU
228906	Plate 7	D03	C-300523-03	hsa-miR-103	MI0000109	AGCAGCAUUGUACAGGGCUAUGA
228906	Plate 7	D04	C-301323-00	hsa-miR-1182	MI0006275	GAGGGUCUUGGGAGGGAUGUGAC
228906	Plate 7	D05	C-300614-05	hsa-miR-152	MI0000462	UCAGUGCAUGACAGAACUUGG
228906	Plate 7	D06	C-300759-03	hsa-miR-432	MI0003133	UCUUGGAGUAGGUCAUUGGGUGG
228906	Plate 7	D07	C-300535-05	hsa-miR-199a-3p	MI0000242	ACAGUAGUCUGCACAUUGGUUA
228906	Plate 7	D08	C-300751-05	hsa-miR-491-5p	MI0003126	AGUGGGGAACCCUUCCAUGAGG
228906	Plate 7	D09	C-301149-01	hsa-miR-29b-2*	MI0000107	CUGGUUUCACAUGGUGGCUUAG
228906	Plate 7	D10	C-301140-01	hsa-let-7f-2*	MI0000068	CUAUACAGUCUACUGUCUUUCC
228906	Plate 7	D11	C-300670-05	hsa-miR-302c*	MI0000773	UUUAACAUGGGGGUACCUGCUG
228906	Plate 7	E02	C-301372-00	hsa-miR-1245	MI0006380	AAGUGAUCUAAAGGCCUACAU
228906	Plate 7	E03	C-300898-03	hsa-miR-579	MI0003586	UUCAUUUGGUAUAAACCGCGAUU
228906	Plate 7	E04	C-301010-01	hsa-miR-765	MI0005116	UGGAGGAGAAGGAAGGUGAUG
228906	Plate 7	E05	C-301398-00	hsa-miR-1269	MI0006406	CUGGACUGAGCCGUGCUACUGG
228906	Plate 7	E06	C-300558-05	hsa-miR-182*	MI0000272	UGGUUCUAGACUUGCCAACUA
228906	Plate 7	E07	C-301321-00	hsa-miR-1180	MI0006273	UUUCCGGCUCGCGUGGGUGUGU
228906	Plate 7	E08	C-300728-03	hsa-miR-369-5p	MI0000777	AGAUCGACCGUGUUAUAUUCGC
228906	Plate 7	E09	C-301134-01	hsa-miR-654-3p	MI0003676	UAUGUCUGCUGACCAUCACCUU
228906	Plate 7	E10	C-301195-01	hsa-miR-105*	MI0000111	ACGGAUGUUUGAGCAUGUGCUA
228906	Plate 7	E11	C-301373-00	hsa-miR-1246	MI0006381	AAUGGAUUUUUGGAGCAGG
228906	Plate 7	F02	C-300591-05	hsa-miR-122	MI0000442	UGGAGUGUGACAAUGGUGUUUG
228906	Plate 7	F03	C-301144-01	hsa-miR-200b*	MI0000342	CAUCUUACUGGGCAGCAUUGGA
228906	Plate 7	F04	C-300884-01	hsa-miR-566	MI0003572	GGGCGCCUGUGAUCCCAAC
228906	Plate 7	F05	C-301037-01	hsa-miR-7-2*	MI0000264	CAACAAAUCCCAGUCUACCUAA
228906	Plate 7	F06	C-301288-01	hsa-miR-1229	MI0006319	CUCUCACCACUGCCCUCCCACAG
228906	Plate 7	F07	C-300959-01	hsa-miR-632	MI0003647	GUGUCUGCUUCCUGUGGGA
228906	Plate 7	F08	C-301082-01	hsa-miR-330-5p	MI0000803	UCUCUGGGCCUGUGUCUUAGGC
228906	Plate 7	F09	C-300939-01	hsa-miR-614	MI0003627	GAACGCCUGUUCUUGCCAGGUGG
228906	Plate 7	F10	C-300825-05	hsa-miR-518e	MI0003169	AAAGCGCUUCCCUUCAGAGUG
228906	Plate 7	F11	C-300760-03	hsa-miR-432*	MI0003133	CUGGAUGGCUCCUCCAUGUCU
228906	Plate 7	G02	C-300844-07	hsa-miR-513a-5p	MI0003191	UUCACAGGGAGGUGUCAU
228906	Plate 7	G03	C-300893-03	hsa-miR-574-3p	MI0003581	CACGCUCAUGCACACACCCACA
228906	Plate 7	G04	C-301353-00	hsa-miR-548l	MI0006361	AAAAGUAUUUGCGGGUUUUGUC
228906	Plate 7	G05	C-301453-00	hsa-miR-103-as	MI0007261	UCAUAGCCCUGUACAAUGCUGCU
228906	Plate 7	G06	C-301385-00	hsa-miR-1259	MI0006393	AUAUAUGAUGACUUAGCUUUU
228906	Plate 7	G07	C-300512-07	hsa-miR-93	MI0000095	CAAAGUGCUGUUCGUGCAGGUAG
228906	Plate 7	G08	C-301420-00	hsa-miR-1281	MI0006428	UCGCCUCCUCCUCUCCC
228906	Plate 7	G09	C-300920-01	hsa-miR-596	MI0003608	AAGCCUGCCCGGCUCCUCGGG
228906	Plate 7	G10	C-301135-01	hsa-miR-101*	MI0000103	CAGUUAUCACAGUGCUGAUGCU
228906	Plate 7	G11	C-300582-07	hsa-miR-200b	MI0000342	UAAUACUGCCUGGUAAUGAUGA
228906	Plate 7	H02	C-300789-05	hsa-miR-526b	MI0003150	CUCUUGAGGGAAGCACUUUCUGU
228906	Plate 7	H03	C-301178-01	hsa-miR-29a*	MI0000087	ACUGAUUUCUUUUGGUGUUCAG
228906	Plate 7	H04	C-301472-00	hsa-miR-1975	MI0009985	CCCCCACAACCGCGCUUGACUAGCU
228906	Plate 7	H05	C-301335-00	hsa-miR-1208	MI0006341	UCACUGUUCAGACAGGCGGA
228906	Plate 7	H06	C-300679-03	hsa-miR-373*	MI0000781	ACUCAAAAUGGGGGCGCUUUCC
228906	Plate 7	H07	C-300849-07	hsa-miR-509-3p	MI0003196	UGAUUGGUACGUCUGUGGGUAG
228906	Plate 7	H08	C-300607-05	hsa-miR-140-5p	MI0000456	CAGUGGUUUUACCCUAUGGUAG
228906	Plate 7	H09	C-300968-01	hsa-miR-641	MI0003656	AAAGACAUAGGAUAGAGUCACCUC
228906	Plate 7	H10	C-301304-00	hsa-miR-224*	MI0000301	AAAAUGGUGCCCUAGUGACUACA
228906	Plate 7	H11	C-301458-00	hsa-miR-1910	MI0008331	CCAGUCCUGUGCCUGCCGCCU
228907	Plate 8	A02	C-300684-03	hsa-miR-377	MI0000785	AUCACACAAAGGCAACUUUUGU
228907	Plate 8	A03	C-301341-00	hsa-miR-1287	MI0006349	UGCUGGAUCAGUGGUUCGAGUC
228907	Plate 8	A04	C-301199-01	hsa-miR-30c-1*	MI0000736	CUGGGAGAGGGUUGUUUACUCC
228907	Plate 8	A05	C-300715-05	hsa-miR-422a	MI0001444	ACUGGACUUAGGGUCAGAAGGC
228907	Plate 8	A06	C-300734-05	hsa-miR-451	MI0001729	AAACCGUUACCAUUACUGAGUU
228907	Plate 8	A07	C-300564-05	hsa-miR-205	MI0000285	UCCUUCAUUCCACCGGAGUCUG
228907	Plate 8	A08	C-301002-01	hsa-miR-767-5p	MI0003763	UGCACCAUGGUUGUCUGAGCAUG
228907	Plate 8	A09	C-301190-01	hsa-miR-188-3p	MI0000484	CUCCCACAUGCAGGGUUUGCA
228907	Plate 8	A10	C-300970-01	hsa-miR-643	MI0003658	ACUUGUAUGCUAGCUCAGGUAG
228907	Plate 8	A11	C-300712-03	hsa-miR-346	MI0000826	UGUCUGCCCGCAUGCCUGCCUCU
228907	Plate 8	B02	C-301348-00	hsa-miR-1294	MI0006356	UGUGAGGUUGGCAUUGUUGUCU
228907	Plate 8	B03	C-300933-01	hsa-miR-608	MI0003621	AGGGGUGGUGUUGGGACAGCUCCGU
228907	Plate 8	B04	C-301249-01	hsa-miR-374b*	MI0005566	CUUAGCAGGUUGUAUUAUCAUU
228907	Plate 8	B05	C-301154-01	hsa-miR-27b*	MI0000440	AGAGCUUAGCUGAUUGGUGAAC
228907	Plate 8	B06	C-300961-01	hsa-miR-634	MI0003649	AACCAGCACCCCAACUUUGGAC
228907	Plate 8	B07	C-301329-00	hsa-miR-1203	MI0006335	CCCGGAGCCAGGAUGCAGCUC
228907	Plate 8	B08	C-301265-01	hsa-miR-936	MI0005758	ACAGUAGAGGGAGGAAUCGCAG
228907	Plate 8	B09	C-301051-01	hsa-miR-130a*	MI0000448	UUCACAUUGUGCUACUGUCUGC
228907	Plate 8	B10	C-300966-01	hsa-miR-639	MI0003654	AUCGCUGCGGUUGCGAGCGCUGU
228907	Plate 8	B11	C-301266-01	hsa-miR-937	MI0005759	AUCCGCGCUCUGACUCUCUGCC
228907	Plate 8	C02	C-301434-00	hsa-miR-1307	MI0006444	ACUCGGCGUGGCGUCGGUCGUG
228907	Plate 8	C03	C-301217-01	hsa-miR-892a	MI0005528	CACUGUGUCCUUUCUGCGUAG
228907	Plate 8	C04	C-300651-05	hsa-miR-200a	MI0000737	UAACACUGUCUGGUAACGAUGU
228907	Plate 8	C05	C-300794-05	hsa-miR-523	MI0003153	GAACGCGCUUCCCUAUAGAGGGU
228907	Plate 8	C06	C-301393-00	hsa-miR-1265	MI0006401	CAGGAUGUGGUCAAGUGUUGUU
228907	Plate 8	C07	C-301187-01	hsa-miR-18b*	MI0001518	UGCCCUAAAUGCCCCUUCUGGC
228907	Plate 8	C08	C-300678-03	hsa-miR-372	MI0000780	AAAGUGCUGCGACAUUUGAGCGU
228907	Plate 8	C09	C-301176-01	hsa-miR-222*	MI0000299	CUCAGUAGCCAGUGUAGAUCCU
228907	Plate 8	C10	C-301298-00	hsa-miR-103-2*	MI0000108	AGCUUCUUUACAGUGCUGCCUUG
228907	Plate 8	C11	C-301035-01	hsa-miR-30d*	MI0000255	CUUUCAGUCAGAUGUUUGCUGC
228907	Plate 8	D02	C-301157-01	hsa-miR-361-3p	MI0000760	UCCCCCAGGUGUGAUUCUGAUUU
228907	Plate 8	D03	C-301403-00	hsa-miR-548h	MI0006411	AAAAGUAAUCGCGGUUUUUGUC
228907	Plate 8	D04	C-300606-05	hsa-miR-138	MI0000476	AGCUGGUGUUGUGAAUCAGGCCG
228907	Plate 8	D05	C-301122-01	hsa-miR-548a-5p	MI0003612	AAAAGUAAUUGCGAGUUUUACC
228907	Plate 8	D06	C-300915-01	hsa-miR-591	MI0003603	AGACCAUGGGUUCUCAUUGU
228907	Plate 8	D07	C-301337-00	hsa-miR-548j	MI0006345	AAAAGUAAUUGCGGUCUUUGGU
228907	Plate 8	D08	C-301392-00	hsa-miR-548m	MI0006400	CAAAGGUAUUUGUGGUUUUUG
228907	Plate 8	D09	C-301226-01	hsa-miR-220c	MI0005536	ACACAGGGCUGUUGUGAAGACU
228907	Plate 8	D10	C-301346-00	hsa-miR-548k	MI0006354	AAAAGUACUUGCGGAUUUUGCU
228907	Plate 8	D11	C-300984-01	hsa-miR-663	MI0003672	AGGCGGGGCGCCGCGGGACCGC
228907	Plate 8	E02	C-300854-03	hsa-miR-299-5p	MI0000744	UGGUUUACCGUCCCACAUACAU
228907	Plate 8	E03	C-300628-05	hsa-miR-134	MI0000474	UGUGACUGGUUGACCAGAGGGG
228907	Plate 8	E04	C-301182-01	hsa-miR-545*	MI0003516	UCAGUAAAUGUUUAUUAGAUGA
228907	Plate 8	E05	C-300727-05	hsa-miR-200a*	MI0000737	CAUCUUACCGGACAGUGCUGGA
228907	Plate 8	E06	C-301234-01	hsa-miR-875-3p	MI0005541	CCUGGAAACACUGAGGUUGUG
228907	Plate 8	E07	C-301006-01	hsa-miR-769-3p	MI0003834	CUGGGAUCUCCGGGGUCUUGGUU
228907	Plate 8	E08	C-301201-01	hsa-miR-129*	MI0000252	AAGCCCUUACCCCAAAAAGUAU
228907	Plate 8	E09	C-301383-00	hsa-miR-1257	MI0006391	AGUGAAUGAUGGGUUCUGACC
228907	Plate 8	E10	C-301371-00	hsa-miR-1244	MI0006379	AAGUAGUUGGUUUGUAUGAGAUGGUU
228907	Plate 8	E11	C-301057-01	hsa-miR-143*	MI0000459	GGUGCAGUGCUGCAUCUCUGGU
228907	Plate 8	F02	C-300714-07	hsa-miR-196b	MI0001150	UAGGUAGUUUCCUGUUGUUGGG
228907	Plate 8	F03	C-300493-03	hsa-miR-22	MI0000078	AAGCUGCCAGUUGAAGAACUGU
228907	Plate 8	F04	C-300562-03	hsa-miR-203	MI0000283	GUGAAAUGUUUAGGACCACUAG
228907	Plate 8	F05	C-300520-05	hsa-miR-29b	MI0000105	UAGCACCAUUUGAAAUCAGUGUU
228907	Plate 8	F06	C-300909-01	hsa-miR-588	MI0003597	UUGGCCACAAUGGGUUAGAAC
228907	Plate 8	F07	C-300664-05	hsa-miR-362-5p	MI0000762	AAUCCUUGGAACCUAGGUGUGAGU
228907	Plate 8	F08	C-300954-03	hsa-miR-628-3p	MI0003642	UCUAGUAAGAGUGGCAGUCGA
228907	Plate 8	F09	C-300817-03	hsa-miR-517b	MI0003165	UCGUGCAUCCCUUUAGAGUGUU
228907	Plate 8	F10	C-300930-01	hsa-miR-605	MI0003618	UAAAUCCCAUGGUGCCUUCUCCU
228907	Plate 8	F11	C-301027-01	hsa-miR-26a-1*	MI0000083	CCUAUUCUUGGUUACUUGCACG
228907	Plate 8	G02	C-300876-01	hsa-miR-558	MI0003564	UGAGCUGCUGUACCAAAAU
228907	Plate 8	G03	C-300995-01	hsa-miR-660	MI0003684	UACCCAUUGCAUAUCGGAGUUG
228907	Plate 8	G04	C-300937-01	hsa-miR-612	MI0003625	GCUGGGCAGGGCUUCUGAGCUCCUU
228907	Plate 8	G05	C-300647-05	hsa-miR-155	MI0000681	UUAAUGCUAAUCGUGAUAGGGGU
228907	Plate 8	G06	C-301208-01	hsa-miR-219-1-3p	MI0000296	AGAGUUGAGUCUGGACGUCCCG
228907	Plate 8	G07	C-301460-00	hsa-miR-1911*	MI0008332	CACCAGGCAUUGUGGUCUCC
228907	Plate 8	G08	C-300617-05	hsa-miR-191	MI0000465	CAACGGAAUCCCAAAAGCAGCUG
228907	Plate 8	G09	C-301005-01	hsa-miR-454*	MI0003820	ACCCUAUCAAUAUUGUCUCUGC
228907	Plate 8	G10	C-300803-05	hsa-miR-520c-3p	MI0003158	AAAGUGCUUCCUUUUAGAGGGU
228907	Plate 8	G11	C-300624-05	hsa-miR-125a-5p	MI0000469	UCCCUGAGACCCUUUAACCUGUGA
228907	Plate 8	H02	C-301302-00	hsa-miR-449b*	MI0003673	CAGCCACAACUACCCUGCCACU
228907	Plate 8	H03	C-301167-01	hsa-miR-501-3p	MI0003185	AAUGCACCCGGGCAAGGAUUCU
228907	Plate 8	H04	C-301003-01	hsa-miR-767-3p	MI0003763	UCUGCUCAUACCCCAUGGUUUCU
228907	Plate 8	H05	C-300735-07	hsa-miR-452	MI0001733	AACUGUUUGCAGAGGAAACUGA
228907	Plate 8	H06	C-300537-03	hsa-miR-208a	MI0000251	AUAAGACGAGCAAAAAGCUUGU
228907	Plate 8	H07	C-300473-05	hsa-let-7a	MI0000060	UGAGGUAGUAGGUUGUAUAGUU
228907	Plate 8	H08	C-300851-07	hsa-miR-514	MI0003198	AUUGACACUUCUGUGAGUAGA
228907	Plate 8	H09	C-300578-05	hsa-miR-221	MI0000298	AGCUACAUUGUCUGCUGGGUUUC
228907	Plate 8	H10	C-301280-01	hsa-miR-877*	MI0005561	UCCUCUUCUCCCUCCUCCCAG
228907	Plate 8	H11	C-301185-01	hsa-miR-339-3p	MI0000815	UGAGCGCCUCGACGACAGAGCCG
228908	Plate 9	A02	C-300922-01	hsa-miR-598	MI0003610	UACGUCAUCGUUGUCAUCGUCA
228908	Plate 9	A03	C-300554-07	hsa-miR-181b	MI0000270	AACAUUCAUUGCUGUCGGUGGGU
228908	Plate 9	A04	C-301376-00	hsa-miR-1249	MI0006384	ACGCCCUUCCCCCCCUUCUUCA
228908	Plate 9	A05	C-300480-05	hsa-let-7f	MI0000067	UGAGGUAGUAGAUUGUAUAGUU
228908	Plate 9	A06	C-301317-00	hsa-miR-1185	MI0003844	AGAGGAUACCCUUUGUAUGUU
228908	Plate 9	A07	C-300610-03	hsa-miR-142-3p	MI0000458	UGUAGUGUUUCCUACUUUAUGGA
228908	Plate 9	A08	C-300718-07	hsa-miR-425*	MI0001448	AUCGGGAAUGUCGUGUCCGCCC
228908	Plate 9	A09	C-300571-07	hsa-miR-216a	MI0000292	UAAUCUCAGCUGGCAACUGUGA
228908	Plate 9	A10	C-300895-03	hsa-miR-576-5p	MI0003583	AUUCUAAUUUCUCCACGUCUUU
228908	Plate 9	A11	C-300569-07	hsa-miR-214	MI0000290	ACAGCAGGCACAGACAGGCAGU
228908	Plate 9	B02	C-301115-01	hsa-miR-582-3p	MI0003589	UAACUGGUUGAACAACUGAACC
228908	Plate 9	B03	C-301334-00	hsa-miR-1207-3p	MI0006340	UCAGCUGGCCCUCAUUUC
228908	Plate 9	B04	C-300731-03	hsa-miR-329	MI0001725	AACACACCUGGUUAACCUCUUU
228908	Plate 9	B05	C-301034-01	hsa-miR-30c-2*	MI0000254	CUGGGAGAAGGCUGUUUACUCU
228908	Plate 9	B06	C-300486-05	hsa-miR-17*	MI0000071	ACUGCAGUGAAGGCACUUGUAG
228908	Plate 9	B07	C-300498-05	hsa-miR-25	MI0000082	CAUUGCACUUGUCUCGGUCUGA
228908	Plate 9	B08	C-301421-00	hsa-miR-1282	MI0006429	UCGUUUGCCUUUUUCUGCUU
228908	Plate 9	B09	C-301069-01	hsa-miR-195*	MI0000489	CCAAUAUUGGCUGUGCUGCUCC
228908	Plate 9	B10	C-300890-01	hsa-miR-571	MI0003578	UGAGUUGGCCAUCUGAGUGAG
228908	Plate 9	B11	C-300583-05	hsa-let-7g	MI0000433	UGAGGUAGUAGUUUGUACAGUU
228908	Plate 9	C02	C-301476-00	hsa-miR-1979	MI0009989	CUCCCACUGCUUCACUUGACUA
228908	Plate 9	C03	C-300950-01	hsa-miR-624*	MI0003638	UAGUACCAGUACCUUGUGUUCA
228908	Plate 9	C04	C-300546-07	hsa-miR-7	MI0000263	UGGAAGACUAGUGAUUUUGUUGU
228908	Plate 9	C05	C-300681-05	hsa-miR-374a	MI0000782	UUAUAAUACAACCUGAUAAGUG
228908	Plate 9	C06	C-301354-00	hsa-miR-1302	MI0006362	UUGGGACAUACUUAUGCUAAA
228908	Plate 9	C07	C-300953-01	hsa-miR-627	MI0003641	GUGAGUCUCUAAGAAAAGAGGA
228908	Plate 9	C08	C-300695-03	hsa-miR-328	MI0000804	CUGGCCCUCUCUGCCCUUCCGU
228908	Plate 9	C09	C-301436-00	hsa-miR-1322	MI0006653	GAUGAUGCUGCUGAUGCUG
228908	Plate 9	C10	C-301120-01	hsa-miR-590-3p	MI0003602	UAAUUUUAUGUAUAAGCUAGU
228908	Plate 9	C11	C-301410-00	hsa-miR-302f	MI0006418	UAAUUGCUUCCAUGUUU
228908	Plate 9	D02	C-300657-03	hsa-miR-301a	MI0000745	CAGUGCAAUAGUAUUGUCAAAGC
228908	Plate 9	D03	C-301305-00	hsa-miR-196b*	MI0001150	UCGACAGCACGACACUGCCUUC
228908	Plate 9	D04	C-301029-01	hsa-miR-31*	MI0000089	UGCUAUGCCAACAUAUUGCCAU
228908	Plate 9	D05	C-301384-00	hsa-miR-1258	MI0006392	AGUUAGGAUUAGGUCGUGGAA
228908	Plate 9	D06	C-301197-01	hsa-miR-223*	MI0000300	CGUGUAUUUGACAAGCUGAGUU
228908	Plate 9	D07	C-301252-01	hsa-miR-301b	MI0005568	CAGUGCAAUGAUAUUGUCAAAGC
228908	Plate 9	D08	C-301159-01	hsa-miR-106a*	MI0000113	CUGCAAUGUAAGCACUUCUUAC
228908	Plate 9	D09	C-301000-03	hsa-miR-671-5p	MI0003760	AGGAAGCCCUGGAGGGGCUGGAG
228908	Plate 9	D10	C-300635-03	hsa-miR-184	MI0000481	UGGACGGAGAACUGAUAAGGGU
228908	Plate 9	D11	C-301145-01	hsa-miR-34a*	MI0000268	CAAUCAGCAAGUAUACUGCCCU
228908	Plate 9	E02	C-301044-01	hsa-let-7i*	MI0000434	CUGCGCAAGCUACUGCCUUGCU
228908	Plate 9	E03	C-301184-01	hsa-miR-28-3p	MI0000086	CACUAGAUUGUGAGCUCCUGGA
228908	Plate 9	E04	C-300896-01	hsa-miR-577	MI0003584	UAGAUAAAAUAUUGGUACCUG
228908	Plate 9	E05	C-300604-07	hsa-miR-137	MI0000454	UUAUUGCUUAAGAAUACGCGUAG
228908	Plate 9	E06	C-300778-05	hsa-miR-519e	MI0003145	AAGUGCCUCCUUUUAGAGUGUU
228908	Plate 9	E07	C-301011-01	hsa-miR-768-3p	MI0005117	UCACAAUGCUGACACUCAAACUGCUGAC
228908	Plate 9	E08	C-301014-01	hsa-miR-801	MI0005202	GAUUGCUCUGCGUGCGGAAUCGAC
228908	Plate 9	E09	C-301229-01	hsa-miR-892b	MI0005538	CACUGGCUCCUUUCUGGGUAGA
228908	Plate 9	E10	C-300719-07	hsa-miR-18b	MI0001518	UAAGGUGCAUCUAGUGCAGUUAG
228908	Plate 9	E11	C-300502-03	hsa-miR-27a	MI0000085	UUCACAGUGGCUAAGUUCCGC
228908	Plate 9	F02	C-301016-01	hsa-let-7c*	MI0000064	UAGAGUUACACCCUGGGAGUUA
228908	Plate 9	F03	C-300973-01	hsa-miR-646	MI0003661	AAGCAGCUGCCUCUGAGGC
228908	Plate 9	F04	C-300674-05	hsa-miR-376c	MI0000776	AACAUAGAGGAAAUUCCACGU
228908	Plate 9	F05	C-301143-01	hsa-miR-219-2-3p	MI0000740	AGAAUUGUGGCUGGACAUCUGU
228908	Plate 9	F06	C-300644-03	hsa-miR-206	MI0000490	UGGAAUGUAAGGAAGUGUGUGG
228908	Plate 9	F07	C-301291-01	hsa-miR-1234	MI0006324	UCGGCCUGACCACCCACCCCAC
228908	Plate 9	F08	C-300711-05	hsa-miR-345	MI0000825	GCUGACUCCUAGUCCAGGGCUC
228908	Plate 9	F09	C-301019-01	hsa-miR-16-1*	MI0000070	CCAGUAUUAACUGUGCUGCUGA
228908	Plate 9	F10	C-301241-01	hsa-miR-744*	MI0005559	CUGUUGCCACUAACCUCAACCU
228908	Plate 9	F11	C-301374-00	hsa-miR-1247	MI0006382	ACCCGUCCCGUUCGUCCCCGGA
228908	Plate 9	G02	C-301424-00	hsa-miR-1288	MI0006432	UGGACUGCCCUGAUCUGGAGA
228908	Plate 9	G03	C-300626-07	hsa-miR-126	MI0000471	UCGUACCGUGAGUAAUAAUGCG
228908	Plate 9	G04	C-300590-03	hsa-miR-30b	MI0000441	UGUAAACAUCCUACACUCAGCU
228908	Plate 9	G05	C-300773-03	hsa-miR-515-5p	MI0003144	UUCUCCAAAAGAAAGCACUUUCUG
228908	Plate 9	G06	C-300706-05	hsa-miR-338-3p	MI0000814	UCCAGCAUCAGUGAUUUUGUUG
228908	Plate 9	G07	C-301104-01	hsa-miR-516a-5p	MI0003180	UUCUCGAGGAAAGAAGCACUUUC
228908	Plate 9	G08	C-300888-01	hsa-miR-569	MI0003576	AGUUAAUGAAUCCUGGAAAGU
228908	Plate 9	G09	C-301163-01	hsa-miR-221*	MI0000298	ACCUGGCAUACAAUGUAGAUUU
228908	Plate 9	G10	C-300506-03	hsa-miR-30a*	MI0000088	CUUUCAGUCGGAUGUUUGCAGC
228908	Plate 9	G11	C-301388-00	hsa-miR-1261	MI0006396	AUGGAUAAGGCUUUGGCUU
228908	Plate 9	H02	C-301437-00	hsa-miR-720	MI0006654	UCUCGCUGGGGCCUCCA
228908	Plate 9	H03	C-300969-01	hsa-miR-642	MI0003657	GUCCCUCUCCAAAUGUGUCUUG
228908	Plate 9	H04	C-301381-00	hsa-miR-1255a	MI0006389	AGGAUGAGCAAAGAAAGUAGAUU
228908	Plate 9	H05	C-300830-03	hsa-miR-518d-3p	MI0003171	CAAAGCGCUUCCCUUUGGAGC
228908	Plate 9	H06	C-300926-01	hsa-miR-601	MI0003614	UGGUCUAGGAUUGUUGGAGGAG
228908	Plate 9	H07	C-301025-01	hsa-miR-23a*	MI0000079	GGGGUUCCUGGGGAUGGGAUUU
228908	Plate 9	H08	C-301336-00	hsa-miR-548e	MI0006344	AAAAACUGAGACUACUUUUGCA
228908	Plate 9	H09	C-300869-01	hsa-miR-552	MI0003557	AACAGGUGACUGGUUAGACAA
228908	Plate 9	H10	C-300689-03	hsa-miR-380	MI0000788	UAUGUAAUAUGGUCCACAUCUU
228908	Plate 9	H11	C-301450-00	hsa-miR-1537	MI0007258	AAAACCGUCUAGUUACAGUUGU
228909	Plate 10	A02	C-301251-01	hsa-miR-760	MI0005567	CGGCUCUGGGUCUGUGGGGA
228909	Plate 10	A03	C-300912-01	hsa-miR-550*	MI0003600	UGUCUUACUCCCUCAGGCACAU
228909	Plate 10	A04	C-301435-00	hsa-miR-1321	MI0006652	CAGGGAGGUGAAUGUGAU
228909	Plate 10	A05	C-301332-00	hsa-miR-1206	MI0006339	UGUUCAUGUAGAUGUUUAAGC
228909	Plate 10	A06	C-300532-05	hsa-miR-198	MI0000240	GGUCCAGAGGGGAGAUAGGUUC
228909	Plate 10	A07	C-301275-01	hsa-miR-943	MI0005768	CUGACUGUUGCCGUCCUCCAG
228909	Plate 10	A08	C-300787-03	hsa-miR-520a-5p	MI0003149	CUCCAGAGGGAAGUACUUUCU
228909	Plate 10	A09	C-300600-05	hsa-miR-133a	MI0000450	UUUGGUCCCCUUCAACCAGCUG
228909	Plate 10	A10	C-301155-01	hsa-miR-424*	MI0001446	CAAAACGUGAGGCGCUGCUAU
228909	Plate 10	A11	C-301444-00	hsa-miR-1826	MI0008194	AUUGAUCAUCGACACUUCGAACGCAAU
228909	Plate 10	B02	C-300567-03	hsa-miR-212	MI0000288	UAACAGUCUCCAGUCACGGCC
228909	Plate 10	B03	C-301281-01	hsa-miR-1225-5p	MI0006311	GUGGGUACGGCCCAGUGGGGGG
228909	Plate 10	B04	C-301124-01	hsa-miR-616	MI0003629	AGUCAUUGGAGGGUUUGAGCAG
228909	Plate 10	B05	C-300553-05	hsa-miR-181a	MI0000289	AACAUUCAACGCUGUCGGUGAGU
228909	Plate 10	B06	C-301262-01	hsa-miR-933	MI0005755	UGUGCGCAGGGAGACCUCUCCC
228909	Plate 10	B07	C-301477-00	hsa-miR-2052	MI0010486	UGUUUUGAUAACAGUAAUGU
228909	Plate 10	B08	C-301248-01	hsa-miR-543	MI0005565	AAACAUUCGCGGUGCACUUCUU
228909	Plate 10	B09	C-301170-01	hsa-miR-23b*	MI0000439	UGGGUUCCUGGCAUGCUGAUUU
228909	Plate 10	B10	C-300807-03	hsa-miR-524-3p	MI0003160	GAAGGCGCUUCCCUUUGGAGU
228909	Plate 10	B11	C-300891-01	hsa-miR-572	MI0003579	GUCCGCUCGGCGGUGGCCCA
228909	Plate 10	C02	C-300499-05	hsa-miR-26a	MI0000083	UUCAAGUAAUCCAGGAUAGGCU
228909	Plate 10	C03	C-301068-01	hsa-miR-193a-5p	MI0000487	UGGGUCUUUGCGGGCGAGAUGA
228909	Plate 10	C04	C-301447-00	hsa-miR-1469	MI0007074	CUCGGCGCGGGGCGCGGGCUCC
228909	Plate 10	C05	C-301221-01	hsa-miR-450b-5p	MI0005531	UUUUGCAAUAUGUUCCUGAAUA
228909	Plate 10	C06	C-300850-07	hsa-miR-510	MI0003197	UACUCAGGAGAGUGGCAAUCAC
228909	Plate 10	C07	C-301077-01	hsa-miR-26a-2*	MI0000750	CCUAUUCUUGAUUACUUGUUUC
228909	Plate 10	C08	C-301456-00	hsa-miR-1909	MI0008330	CGCAGGGGCCGGGUGCUCACCG
228909	Plate 10	C09	C-301191-01	hsa-miR-186*	MI0000483	GCCCAAAGGUGAAUUUUUUGGG
228909	Plate 10	C10	C-300709-07	hsa-miR-133b	MI0000822	UUUGGUCCCCUUCAACCAGCUA
228909	Plate 10	C11	C-300752-03	hsa-miR-511	MI0003127	GUGUCUUUUGCUCUGCAGUCA
228909	Plate 10	D02	C-300584-05	hsa-let-7i	MI0000434	UGAGGUAGUAGUUUGUGCUGUU
228909	Plate 10	D03	C-300568-05	hsa-miR-181a*	MI0000289	ACCAUCGACCGUUGAUUGUACC
228909	Plate 10	D04	C-300938-01	hsa-miR-613	MI0003626	AGGAAUGUUCCUUCUUUGCC
228909	Plate 10	D05	C-300540-05	hsa-miR-148a	MI0000253	UCAGUGCACUACAGAACUUUGU
228909	Plate 10	D06	C-301263-01	hsa-miR-934	MI0005756	UGUCUACUACUGGAGACACUGG
228909	Plate 10	D07	C-301440-00	hsa-miR-320d	MI0008190	AAAAGCUGGGUUGAGAGGA
228909	Plate 10	D08	C-301133-01	hsa-miR-411*	MI0003675	UAUGUAACACGGUCCACUAACC
228909	Plate 10	D09	C-300860-03	hsa-miR-544	MI0003515	AUUCUGCAUUUUUAGCAAGUUC
228909	Plate 10	D10	C-301274-01	hsa-miR-942	MI0005767	UCUUCUCUGUUUUGGCCAUGUG
228909	Plate 10	D11	C-300932-01	hsa-miR-607	MI0003620	GUUCAAAUCCAGAUCUAUAAC
228909	Plate 10	E02	C-300510-05	hsa-miR-92a	MI0000093	UAUUGCACUUGUCCCGGCCUGU
228909	Plate 10	E03	C-301257-01	hsa-miR-922	MI0005714	GCAGCAGAGAAUAGGACUACGUC
228909	Plate 10	E04	C-300779-03	hsa-miR-520f	MI0003146	AAGUGCUUCCUUUUAGAGGGUU
228909	Plate 10	E05	C-301207-01	hsa-miR-93*	MI0000095	ACUGCUGAGCUAGCACUUCCCG
228909	Plate 10	E06	C-301193-01	hsa-miR-183*	MI0000273	GUGAAUUACCGAAGGGCCAUAA
228909	Plate 10	E07	C-300775-05	hsa-miR-515-3p	MI0003144	GAGUGCCUUCUUUUGGAGCGUU
228909	Plate 10	E08	C-301471-00	hsa-miR-1974	MI0009984	UGGUUGUAGUCCGUGCGAGAAUA
228909	Plate 10	E09	C-301062-01	hsa-miR-127-5p	MI0000472	CUGAAGCUCAGAGGGCUCUGAU
228909	Plate 10	E10	C-300563-05	hsa-miR-204	MI0000284	UUCCCUUUGUCAUCCUAUGCCU
228909	Plate 10	E11	C-300767-03	hsa-miR-512-5p	MI0003140	CACUCAGCCUUGAGGGCACUUUC
228909	Plate 10	F02	C-300772-03	hsa-miR-520e	MI0003143	AAAGUGCUUCCUUUUUGAGGG
228909	Plate 10	F03	C-301224-01	hsa-miR-890	MI0005533	UACUUGGAAAGGCAUCAGUUG
228909	Plate 10	F04	C-300985-01	hsa-miR-449b	MI0003673	AGGCAGUGUAUUGUUAGCUGGC
228909	Plate 10	F05	C-301449-00	hsa-miR-1471	MI0007076	GCCCGCGUGUGGAGCCAGGUGU
228909	Plate 10	F06	C-301039-01	hsa-miR-181c*	MI0000271	AACCAUCGACCGUUGAGUGGAC
228909	Plate 10	F07	C-301033-01	hsa-miR-192*	MI0000234	CUGCCAAUUCCAUAGGUCACAG
228909	Plate 10	F08	C-300838-05	hsa-miR-500*	MI0003184	AUGCACCUGGGCAAGGAUUCUG
228909	Plate 10	F09	C-300958-03	hsa-miR-33b	MI0003646	GUGCAUUGCUGUUGCAUUGC
228909	Plate 10	F10	C-300904-01	hsa-miR-585	MI0003592	UGGGCGUAUCUGUAUGCUA
228909	Plate 10	F11	C-300654-03	hsa-miR-34b*	MI0000742	UAGGCAGUGUCAUUAGCUGAUUG
228909	Plate 10	G02	C-300544-05	hsa-miR-139-5p	MI0000261	UCUACAGUGCACGUGUCUCCAG
228909	Plate 10	G03	C-300882-01	hsa-miR-564	MI0003570	AGGCACGGUGUCAGCAGGC
228909	Plate 10	G04	C-301247-01	hsa-miR-873	MI0005564	GCAGGAACUUGUGAGUCUCCU
228909	Plate 10	G05	C-301307-00	hsa-miR-1264	MI0003758	CAAGUCUUAUUUGAGCACCUGUU
228909	Plate 10	G06	C-301401-00	hsa-miR-1273	MI0006409	GGGCGACAAAGCAAGACUCUUUCUU
228909	Plate 10	G07	C-300889-03	hsa-miR-570	MI0003577	CGAAAACAGCAAUUACCUUUGC
228909	Plate 10	G08	C-301223-01	hsa-miR-874	MI0005532	CUGCCCUGGCCCGAGGGACCGA
228909	Plate 10	G09	C-301004-03	hsa-miR-454	MI0003820	UAGUGCAAUAUUGCUUAUAGGGU
228909	Plate 10	G10	C-301087-01	hsa-miR-148b*	MI0000811	AAGUUCUGUUAUACACUCAGGC
228909	Plate 10	G11	C-300808-03	hsa-miR-517*	MI0003161	CCUCUAGAUGGAAGCACUGUCU
228909	Plate 10	H02	C-300835-05	hsa-miR-519a	MI0003178	AAAGUGCAUCCUUUUAGAGUGU
228909	Plate 10	H03	C-301365-00	hsa-miR-1243	MI0006373	AACUGGAUCAAUUAUAGGAGUG
228909	Plate 10	H04	C-301320-00	hsa-miR-1179	MI0006272	AAGCAUUCUUUCAUUGGUUGG
228909	Plate 10	H05	C-301129-01	hsa-miR-629	MI0003643	UGGGUUUACGUUGGGAGAACU
228909	Plate 10	H06	C-301283-01	hsa-miR-1226*	MI0006313	GUGAGGGCAUGCAGGCCUGGAUGGGG
228909	Plate 10	H07	C-300513-05	hsa-miR-95	MI0000097	UUCAACGGGUAUUUAUUGAGCA
228909	Plate 10	H08	C-301131-01	hsa-miR-548d-5p	MI0003668	AAAAGUAAUUGUGGUUUUUGCC
228909	Plate 10	H09	C-300892-01	hsa-miR-573	MI0003580	CUGAAGUGAUGUGUAACUGAUCAG
228909	Plate 10	H10	C-301114-01	hsa-miR-576-3p	MI0003583	AAGAUGUGGAAAAAUUGGAAUC
228909	Plate 10	H11	C-301060-01	hsa-miR-125a-3p	MI0000469	ACAGGUGAGGUUCUUGGGAGCC
228911	Plate 11	A02	C-300561-05	hsa-miR-199b-5p	MI0000282	CCCAGUGUUUAGACUAUCUGUUC
228911	Plate 11	A03	C-300903-01	hsa-miR-584	MI0003591	UUAUGGUUUGCCUGGGACUGAG
228911	Plate 11	A04	C-300914-01	hsa-miR-590-5p	MI0003602	GAGCUUAUUCAUAAAAGUGCAG
228911	Plate 11	A05	C-300816-05	hsa-miR-520d-3p	MI0003164	AAAGUGCUUCUCUUUGGUGGGU
228911	Plate 11	A06	C-301310-00	hsa-miR-1296	MI0003780	UUAGGGCCCUGGCUCCAUCUCC
228911	Plate 11	A07	C-300483-03	hsa-miR-16	MI0000070	UAGCAGCACGUAAAUAUUGGCG
228911	Plate 11	A08	C-300503-05	hsa-miR-28-5p	MI0000086	AAGGAGCUCACAGUCUAUUGAG
228911	Plate 11	A09	C-300747-03	hsa-miR-487a	MI0002471	AAUCAUACAGGGACAUCCAGUU
228911	Plate 11	A10	C-300685-03	hsa-miR-378*	MI0000786	CUCCUGACUCCAGGUCCUGUGU
228911	Plate 11	A11	C-300559-07	hsa-miR-183	MI0000273	UAUGGCACUGGUAGAAUUCACU
228911	Plate 11	B02	C-300575-05	hsa-miR-219-5p	MI0000296	UGAUUGUCCAAACGCAAUUCU
228911	Plate 11	B03	C-301299-00	hsa-miR-365*	MI0000769	AGGGACUUUCAGGGGCAGCUGU
228911	Plate 11	B04	C-301128-01	hsa-miR-628-5p	MI0003642	AUGCUGACAUAUUUACUAGAGG
228911	Plate 11	B05	C-300945-01	hsa-miR-619	MI0003633	GACCUGGACAUGUUUGUGCCCAGU
228911	Plate 11	B06	C-300630-03	hsa-miR-146a	MI0000477	UGAGAACUGAAUUCCAUGGGUU
228911	Plate 11	B07	C-301352-00	hsa-miR-1300	MI0006360	UUGAGAAGGAGGCUGCUG
228911	Plate 11	B08	C-301058-01	hsa-miR-144*	MI0000460	GGAUAUCAUCAUAUACUGUAAG
228911	Plate 11	B09	C-301107-01	hsa-miR-483-5p	MI0002467	AAGACGGGAGGAAAGAAGGGAG
228911	Plate 11	B10	C-301290-01	hsa-miR-1233	MI0006323	UGAGCCCUGUCCUCCCGCAG
228911	Plate 11	B11	C-301461-00	hsa-miR-1912	MI0008333	UACCCAGAGCAUGCAGUGUGAA
228911	Plate 11	C02	C-301328-00	hsa-miR-1202	MI0006334	GUGCCAGCUGCAGUGGGGGAG
228911	Plate 11	C03	C-301038-01	hsa-miR-10a*	MI0000266	CAAAUUCGUAUCUAGGGGAAUA
228911	Plate 11	C04	C-300925-01	hsa-miR-600	MI0003613	ACUUACAGACAAGAGCCUUGCUC
228911	Plate 11	C05	C-301054-01	hsa-miR-138-2*	MI0000455	GCUAUUUCACGACACCAGGGUU
228911	Plate 11	C06	C-300928-01	hsa-miR-603	MI0003616	CACACACUGCAAUUACUUUUGC
228911	Plate 11	C07	C-300885-01	hsa-miR-567	MI0003573	AGUAUGUUCUUCCAGGACAGAAC
228911	Plate 11	C08	C-300542-05	hsa-miR-30c	MI0000736	UGUAAACAUCCUACACUCUCAGC
228911	Plate 11	C09	C-301395-00	hsa-miR-1266	MI0006403	CCUCAGGGCUGUAGAACAGGGCU
228911	Plate 11	C10	C-301138-01	hsa-miR-218-1*	MI0000294	AUGGUUCCGUCAAGCACCAUGG
228911	Plate 11	C11	C-300708-05	hsa-miR-335	MI0000816	UCAAGAGCAAUAACGAAAAAUGU
228911	Plate 11	D02	C-301313-00	hsa-miR-1301	MI0003815	UUGCAGCUGCCUGGGAGUGACUUC
228911	Plate 11	D03	C-300479-05	hsa-let-7e	MI0000066	UGAGGUAGGAGGUUGUAUAGUU
228911	Plate 11	D04	C-300797-03	hsa-miR-520b	MI0003155	AAAGUGCUUCCUUUUAGAGGG
228911	Plate 11	D05	C-300771-03	hsa-miR-498	MI0003142	UUUCAAGCCAGGGGGCGUUUUUC
228911	Plate 11	D06	C-300589-05	hsa-miR-27b	MI0000440	UUCACAGUGGCUAAGUUCUGC
228911	Plate 11	D07	C-300566-03	hsa-miR-211	MI0000287	UUCCCUUUGUCAUCCUUCGCCU
228911	Plate 11	D08	C-301400-00	hsa-miR-1272	MI0006408	GAUGAUGAUGGCAGCAAAUUCUGAAA
228911	Plate 11	D09	C-300598-03	hsa-miR-130a	MI0000448	CAGUGCAAUGUUAAAAGGGCAU
228911	Plate 11	D10	C-301243-01	hsa-miR-885-5p	MI0005560	UCCAUUACACUACCCUGCCUCU
228911	Plate 11	D11	C-301214-01	hsa-miR-300	MI0005525	UAUACAAGGGCAGACUCUCUCU
228911	Plate 11	E02	C-300694-03	hsa-miR-330-3p	MI0000803	GCAAAGCACACGGCCUGCAGAGA
228911	Plate 11	E03	C-301021-01	hsa-miR-19b-1*	MI0000074	AGUUUUGCAGGUUUGCAUCCAGC
228911	Plate 11	E04	C-301478-00	hsa-miR-2053	MI0010487	GUGUUAAUUAAACCUCUAUUUAC
228911	Plate 11	E05	C-300843-07	hsa-miR-505	MI0003190	CGUCAACACUUGCUGGUUUCCU
228911	Plate 11	E06	C-301455-00	hsa-miR-1908	MI0008329	CGGCGGGGACGGCGAUUGGUC
228911	Plate 11	E07	C-301085-01	hsa-miR-323-5p	MI0000807	AGGUGGUCCGUGGCGCGUUCGC
228911	Plate 11	E08	C-300749-07	hsa-miR-489	MI0003124	GUGACAUCACAUAUACGGCAGC
228911	Plate 11	E09	C-301204-01	hsa-let-7f-1*	MI0000067	CUAUACAAUCUAUUGCCUUCCC
228911	Plate 11	E10	C-300704-03	hsa-miR-324-5p	MI0000813	CGCAUCCCCUAGGGCAUUGGUGU
228911	Plate 11	E11	C-301088-01	hsa-miR-338-5p	MI0000814	AACAAUAUCCUGGUGCUGAGUG
228911	Plate 11	F02	C-301172-01	hsa-miR-455-3p	MI0003513	GCAGUCCAUGGGCAUAUACAC
228911	Plate 11	F03	C-301322-00	hsa-miR-1181	MI0006274	CCGUCGCCGCCACCCGAGCCG
228911	Plate 11	F04	C-301113-01	hsa-miR-574-5p	MI0003581	UGAGUGUGUGUGUGUGAGUGUGU
228911	Plate 11	F05	C-301008-01	hsa-miR-766	MI0003836	ACUCCAGCCCCACAGCCUCAGC
228911	Plate 11	F06	C-301267-01	hsa-miR-938	MI0005760	UGCCCUUAAAGGUGAACCCAGU
228911	Plate 11	F07	C-300545-05	hsa-miR-147	MI0000262	GUGUGUGGAAAUGCUUCUGC
228911	Plate 11	F08	C-301089-01	hsa-miR-423-5p	MI0001445	UGAGGGGCAGAGAGCGAGACUUU
228911	Plate 11	F09	C-301426-00	hsa-miR-1252	MI0006434	AGAAGGAAAUUGAAUUCAUUUA
228911	Plate 11	F10	C-301417-00	hsa-miR-1278	MI0006425	UAGUACUGUGCAUAUCAUCUAU
228911	Plate 11	F11	C-300979-03	hsa-miR-652	MI0003667	AAUGGCGCCACUAGGGUUGUG
228911	Plate 11	G02	C-301306-00	hsa-miR-675*	MI0005416	CUGUAUGCCCUCACCGCUCA
228911	Plate 11	G03	C-300663-05	hsa-miR-361-5p	MI0000760	UUAUCAGAAUCUCCAGGGGUAC
228911	Plate 11	G04	C-301053-01	hsa-miR-135a*	MI0000452	UAUAGGGAUUGGAGCCGUGGCG
228911	Plate 11	G05	C-300632-03	hsa-miR-150	MI0000479	UCUCCCAACCCUUGUACCAGUG
228911	Plate 11	G06	C-300609-05	hsa-miR-142-5p	MI0000458	CAUAAAGUAGAAAGCACUACU
228911	Plate 11	G07	C-301232-01	hsa-miR-889	MI0005540	UUAAUAUCGGACAACCAUUGU
228911	Plate 11	G08	C-300996-01	hsa-miR-421	MI0003685	AUCAACAGACAUUAAUUGGGCGC
228911	Plate 11	G09	C-301227-01	hsa-miR-888*	MI0005537	GACUGACACCUCUUUGGGUGAA
228911	Plate 11	G10	C-301173-01	hsa-miR-10b*	MI0000267	ACAGAUUCGAUUCUAGGGGAAU
228911	Plate 11	G11	C-300653-05	hsa-miR-302a	MI0000738	UAAGUGCUUCCAUGUUUUGGUGA
228911	Plate 11	H02	C-301183-01	hsa-miR-25*	MI0000082	AGGCGGAGACUUGGGCAAUUG
228911	Plate 11	H03	C-301036-01	hsa-miR-139-3p	MI0000261	GGAGACGCGGCCCUGUUGGAGU
228911	Plate 11	H04	C-301091-01	hsa-miR-491-3p	MI0003126	CUUAUGCAAGAUUCCCUUCUAC
228911	Plate 11	H05	C-300900-01	hsa-miR-581	MI0003588	UCUUGUGUUCUCUAGAUCAGU
228911	Plate 11	H06	C-301324-00	hsa-miR-1183	MI0006276	CACUGUAGGUGAUGGUGAGAGUGGGCA
228911	Plate 11	H07	C-301240-01	hsa-miR-190b	MI0005545	UGAUAUGUUUGAUAUUGGGUU
228911	Plate 11	H08	C-300723-03	hsa-miR-449a	MI0001648	UGGCAGUGUAUUGUUAGCUGGU
228911	Plate 11	H09	C-300621-07	hsa-miR-9*	MI0000466	AUAAAGCUAGAUAACCGAAAGU
228911	Plate 11	H10	C-300538-05	hsa-miR-129-5p	MI0000252	CUUUUUGCGGUCUGGGCUUGC

## Sheet: S2
Table S2. Screen data results. B (Basal), H (HRG), CV (crystal violet), x (no sample), NA (not applicable).
number	plate	well	control (1=yes, 0=no)	ID	akt_B_replicate 1	akt_B_replicate 2	akt_H_replicate 1	akt_H_replicate 2	pakt_B_replicate 1	pakt_B_replicate 2	pakt_H_replicate 1	pakt_H_replicate 2	CV_B_replicate 1	CV_B_replicate 2	CV_H_replicate 1	CV_H_replicate 2	pakt/akt_B_replicate 1	pakt/akt_B_replicate 2	pakt/akt_H_replicate 1	pakt/akt_H_replicate 2	ΔpAkt_replicate 1	ΔpAkt_replicate 2	ΔpAkt_Mean
1	1	A01	1	x	x	x	x	x	x	x	x	x	x	x	x	x	x	x	x	x	x	x	x
2	1	B01	1	miR-Control	35.11	30.23	36.69	34.58	20.14	21.74	6.52	6.27	0.6508	0.7436	0.6943	0.8868	-2.42894	-2.26944	-0.865323	-0.669586	1.56361	1.59986	1.58174
3	1	C01	1	miR-149	31.56	28.39	29.06	31.11	15.19	14.6	7.53	6.73	0.5003	0.7168	0.559	0.8144	-2.06738	-2.0767	-0.935913	-1.09141	1.13146	0.985294	1.05838
4	1	D01	1	siLacZ	34.82	30.99	33.98	31.62	23.95	22.9	7.21	7.23	0.6671	0.8638	0.6614	0.8527	-2.27185	-2.09974	-0.50466	-0.46549	1.76718	1.63425	1.70072
5	1	E01	1	siErbB2	29.71	27.32	29.6	28.82	5.72	6.35	3.54	4.19	0.5575	0.6665	0.6952	0.7589	-3.06913	-2.70494	-2.37151	-2.18224	0.697617	0.522693	0.610155
6	1	F01	1	siErbB3	34.26	29.46	34.37	33.19	11.05	10.48	5.16	4.88	0.5763	0.5565	0.6254	0.6957	-2.73108	-2.5938	-1.6371	-1.66311	1.09398	0.930694	1.01234
7	1	G01	1	x	x	x	x	x	x	x	x	x	x	x	x	x	x	x	x	x	x	x	x
8	1	H01	1	x	x	x	x	x	x	x	x	x	x	x	x	x	x	x	x	x	x	x	x
9	1	A02	0	hsa-miR-561	32.22	92.66	35.13	34.15	22.1091	25.3191	7.38455	41.98	0.5707	0.6424	0.582	0.7997	-2.12538	-1.14224	-0.668064	-0.43166	1.45731	0.710585	1.08395
10	1	B02	0	hsa-miR-891a	34.85	29.22	33	32.9	21.8191	23.6191	7.68455	8.02	0.675	0.7747	0.6998	0.9693	-2.18113	-1.86528	-0.596875	-0.478134	1.58425	1.38715	1.4857
11	1	C02	0	hsa-miR-606	35.63	34.18	34.21	36.83	27.7991	34.0891	8.08455	9.82	0.703	0.9711	0.7093	1.0089	-2.13985	-1.79936	-0.29938	-0.111571	1.84047	1.68779	1.76413
12	1	D02	0	hsa-miR-220b	34.57	32.26	35.16	35.55	24.9391	28.0491	6.55455	7.42	0.733	0.9393	0.807	1.0514	-2.39895	-2.12026	-0.495526	-0.341896	1.90343	1.77836	1.84089
13	1	E02	0	hsa-miR-302d*	30.39	27.59	29.76	29.69	20.7191	22.5991	7.84455	8.01	0.6538	0.8705	0.6474	0.9335	-1.95383	-1.78427	-0.522414	-0.393712	1.43142	1.39056	1.41099
14	1	F02	0	hsa-miR-299-3p	31.23	27.82	29.86	29.85	23.7791	18.1091	4.61455	4.37	0.4641	0.5315	0.4796	0.5487	-2.75867	-2.67042	-0.328521	-0.721017	2.43015	1.9494	2.18978
15	1	G02	0	hsa-miR-29c*	32.78	29.53	30.87	31.08	25.5791	27.3791	6.13455	6.33	0.6575	0.779	0.6045	0.8287	-2.41779	-2.2219	-0.27124	-0.182912	2.14655	2.03899	2.09277
16	1	H02	0	hsa-miR-298	32.84	27.08	31.92	31.29	14.0091	14.8191	4.80455	4.51	0.5796	0.6737	0.7463	0.7769	-2.77298	-2.58603	-1.1881	-1.07824	1.58488	1.50778	1.54633
17	1	A03	0	hsa-miR-615-5p	31.85	33.24	32.46	35.66	20.6482	28.0382	6.02909	8.28	0.5902	1.0313	0.661	1.0248	-2.40128	-2.00522	-0.652648	-0.346914	1.74863	1.6583	1.70347
18	1	B03	0	hsa-miR-193b*	27.75	24.86	28.32	26.27	15.2182	18.5082	3.27909	3.53	0.4582	0.5436	0.3723	0.5423	-3.08112	-2.81609	-0.896025	-0.505253	2.18509	2.31083	2.24796
19	1	C03	0	hsa-miR-548b-5p	32.35	31.98	28.27	31.54	16.4582	24.0282	9.17909	10.21	0.6974	1.0078	0.5328	0.8472	-1.81734	-1.64719	-0.780467	-0.392455	1.03688	1.25473	1.1458
20	1	D03	0	hsa-miR-518d-5p	33.03	34.22	28.7	35.85	22.1882	33.5682	5.95909	6.93	0.6232	0.8579	0.5938	0.7965	-2.47061	-2.30391	-0.371259	-0.0948787	2.09935	2.20903	2.15419
21	1	E03	0	hsa-miR-621	33.81	32.77	31.27	33.53	11.3882	14.0482	6.19909	7.48	0.5867	0.9294	0.5476	0.8482	-2.44732	-2.13127	-1.45724	-1.25507	0.99008	0.876196	0.933138
22	1	F03	0	hsa-miR-15a	27.99	26.86	25.26	26.88	20.2882	21.5582	5.21909	5.98	0.2998	0.4487	0.2553	0.3706	-2.42304	-2.16724	-0.316215	-0.318298	2.10683	1.84894	1.97789
23	1	G03	0	hsa-miR-548c-3p	33.2	33.52	32.59	34.09	24.4182	29.8682	5.94909	7.22	0.6765	1.1209	0.6856	0.9425	-2.48044	-2.21495	-0.416474	-0.190739	2.06397	2.02421	2.04409
24	1	H03	0	hsa-miR-185*	30.4	24.22	32	27.88	13.0782	11.0882	3.86909	3.53	0.4779	0.6292	0.6443	0.5775	-2.974	-2.77846	-1.29091	-1.33021	1.68309	1.44825	1.56567
25	1	A04	0	hsa-miR-589	33.53	31.68	34.76	33.64	22.3573	28.4673	5.51364	5.27	0.6985	0.7107	0.668	0.7406	-2.60438	-2.5877	-0.636684	-0.240873	1.96769	2.34682	2.15726
26	1	B04	0	hsa-miR-374a*	34.07	31.47	32.91	34.68	23.5473	28.2973	6.75364	6.95	0.7618	0.8907	0.7789	0.9576	-2.33477	-2.17889	-0.482966	-0.293441	1.8518	1.88545	1.86863
27	1	C04	0	hsa-miR-887	33.35	30.28	34.6	34.3	20.9073	23.7973	5.31364	5.54	0.5987	0.7039	0.6186	0.7197	-2.64992	-2.45041	-0.726767	-0.527412	1.92315	1.92299	1.92307
28	1	D04	0	hsa-miR-924	39.19	34.51	37.47	40.93	29.9073	35.4973	5.80364	5.93	0.5607	0.7011	0.5925	0.8178	-2.75546	-2.54091	-0.32524	-0.20545	2.43022	2.33546	2.38284
29	1	E04	0	hsa-miR-32*	31.73	28.95	31.72	34.03	24.9973	28.6973	5.85364	6.51	0.452	0.5467	0.4458	0.6344	-2.43844	-2.15283	-0.343622	-0.245894	2.09482	1.90694	2.00088
30	1	F04	0	hsa-miR-488*	30.95	27.93	30.8	33.43	18.3173	18.6473	5.91364	5.64	0.5569	0.7086	0.5758	0.7916	-2.38782	-2.30805	-0.749726	-0.842179	1.6381	1.46587	1.55198
31	1	G04	0	hsa-miR-15a*	12.78	31.57	33.66	33.56	20.5773	20.9373	1.53364	7.38	0.6687	0.8436	0.641	0.8563	-3.05886	-2.09686	-0.709983	-0.680669	2.34888	1.41619	1.88253
32	1	H04	0	hsa-miR-1324	13.88	32.97	32.01	34.78	20.3173	21.1173	1.63364	7.41	0.6782	0.832	0.6479	0.8496	-3.08685	-2.15361	-0.655816	-0.719834	2.43103	1.43377	1.9324
33	1	A05	0	hsa-miR-128	30.9	30.19	32.47	33.66	13.7264	17.6664	6.54818	7.47	0.6822	0.9924	0.7501	1.0128	-2.23844	-2.01489	-1.24216	-0.93003	0.996283	1.08486	1.04057
34	1	B05	0	hsa-miR-92a-1*	29.05	25.59	35.77	30.45	13.7164	12.3764	3.72818	3.41	0.3628	0.4062	0.4012	0.49	-2.96199	-2.90774	-1.38285	-1.29885	1.57914	1.60888	1.59401
35	1	C05	0	hsa-miR-373	28.07	27.45	29.59	31.36	9.54636	8.73636	3.72818	3.91	0.6237	0.845	0.6274	0.925	-2.91248	-2.81157	-1.63209	-1.84382	1.2804	0.967745	1.12407
36	1	D05	0	hsa-miR-876-5p	34.89	37.17	36.42	43.55	22.2064	29.2464	6.13818	6.45	0.6283	0.8066	0.6613	0.9944	-2.50693	-2.52677	-0.713758	-0.574415	1.79317	1.95235	1.87276
37	1	E05	0	hsa-miR-200c*	35.38	34.52	35.97	38.31	27.8064	36.4664	8.76818	9.31	0.6335	0.8354	0.6338	1.008	-2.01258	-1.89058	-0.371379	-0.0711547	1.64121	1.81942	1.73032
38	1	F05	0	hsa-miR-106b*	34	33.02	34.57	39.3	25.8264	32.9864	7.11818	7.26	0.5092	0.7351	0.5729	0.9355	-2.25595	-2.1853	-0.420676	-0.25266	1.83528	1.93264	1.88396
39	1	G05	0	hsa-miR-193a-3p	33.13	28.82	33.4	34.36	17.2164	18.0764	3.44818	3.52	0.3745	0.4219	0.5206	0.5604	-3.26423	-3.03342	-0.956068	-0.926626	2.30816	2.1068	2.20748
40	1	H05	0	hsa-miR-188-5p	33.27	31.44	34.85	36.56	27.2964	33.3164	7.50818	6.48	0.7031	0.5846	0.6327	0.7713	-2.14769	-2.27854	-0.35245	-0.134035	1.79524	2.1445	1.96987
41	1	A06	0	hsa-miR-557	36.22	33.66	37.6	35.88	19.6155	22.7455	5.30273	5.58	0.6171	0.7073	0.6844	0.6756	-2.77198	-2.5927	-0.938742	-0.657602	1.83324	1.9351	1.88417
42	1	B06	0	hsa-miR-146a*	35.38	33.53	36.94	36.82	25.4155	29.1855	6.94273	8.13	0.7328	0.9801	0.7262	0.9816	-2.34936	-2.04413	-0.539478	-0.33524	1.80988	1.70889	1.75938
43	1	C06	0	hsa-miR-363*	32.04	27.25	34.04	30.73	23.1555	19.8855	4.35273	3.31	0.4189	0.4124	0.4327	0.4417	-2.87988	-3.04135	-0.555879	-0.627934	2.324	2.41342	2.36871
44	1	D06	0	hsa-miR-518f	38.98	33.21	38.88	39.3	19.0755	26.4555	5.68273	9.22	0.5278	0.8523	0.6058	1.0145	-2.77808	-1.84878	-1.02731	-0.570964	1.75077	1.27781	1.51429
45	1	E06	0	hsa-miR-193b	31.08	29.88	32.2	34.77	16.9155	20.5055	3.49273	3.82	0.3681	0.522	0.364	0.6116	-3.15356	-2.96754	-0.928719	-0.761835	2.22484	2.2057	2.21527
46	1	F06	0	hsa-miR-16-2*	34.58	32.81	33.58	38.83	27.8455	34.3055	9.17273	12.14	0.6053	0.9071	0.6773	1.0874	-1.91452	-1.43437	-0.27016	-0.178734	1.64435	1.25563	1.44999
47	1	G06	0	hsa-miR-545	36.66	35.14	37.33	38.85	25.4455	30.5455	7.04273	7.87	0.6986	0.8634	0.8004	1.0535	-2.38	-2.15868	-0.552928	-0.346957	1.82707	1.81172	1.8194
48	1	H06	0	hsa-miR-1268	38.56	34.64	36.24	37.21	20.5055	23.8255	6.99273	7.94	0.6831	0.9395	0.9241	1.0355	-2.46318	-2.12523	-0.821575	-0.643187	1.6416	1.48204	1.56182
49	1	A07	0	hsa-miR-500	32.36	28.2	30.41	33.23	19.1645	21.9245	5.76727	5.51	0.5281	0.6573	0.5445	0.7533	-2.48825	-2.35557	-0.666106	-0.599939	1.82214	1.75563	1.78889
50	1	B07	0	hsa-miR-34a	37.84	34.41	34.75	38.89	29.0945	36.4045	7.60727	8.46	0.3687	0.5434	0.3775	0.6037	-2.31446	-2.0241	-0.256264	-0.0952806	2.0582	1.92882	1.99351
51	1	C07	0	hsa-miR-2113	31.25	29.87	31.96	33.99	10.1545	9.02455	4.52727	4.88	0.624	0.8336	0.6817	0.8779	-2.78714	-2.61374	-1.65414	-1.91318	1.133	0.70056	0.91678
52	1	D07	0	hsa-miR-154	29.77	28.93	30.12	33.45	17.6645	25.8245	8.40727	9.22	0.6223	0.8616	0.6098	0.9965	-1.82415	-1.64973	-0.769865	-0.373263	1.05428	1.27646	1.16537
53	1	E07	0	hsa-miR-190	32.29	33.53	31.41	37.43	16.9545	25.5345	6.31727	7.69	0.6134	0.911	0.611	1.0428	-2.35371	-2.1244	-0.889552	-0.551745	1.46416	1.57265	1.51841
54	1	F07	0	hsa-miR-671-3p	27.73	23.9	24.81	26.87	14.0245	19.6445	4.99727	4.34	0.3765	0.443	0.3214	0.5359	-2.47223	-2.46124	-0.822968	-0.451868	1.64927	2.00938	1.82932
55	1	G07	0	hsa-miR-181a-2*	35.83	36.92	36.26	40.82	21.3045	28.4845	4.17727	10.55	0.6497	0.9729	0.8103	1.0559	-3.10053	-1.80716	-0.767218	-0.519097	2.33332	1.28806	1.81069
56	1	H07	0	hsa-miR-655	30.76	29.23	34.02	33.31	13.1045	15.0045	4.99727	5.91	0.4755	0.7075	0.6204	0.8997	-2.62184	-2.30622	-1.37632	-1.15056	1.24553	1.15566	1.2006
57	1	A08	0	hsa-miR-1225-3p	34.12	32.52	32.24	37.17	24.1136	30.3636	5.77182	6.07	0.6096	0.7679	0.5462	0.867	-2.56352	-2.42156	-0.419003	-0.291794	2.14452	2.12976	2.13714
58	1	B08	0	hsa-miR-19a*	30.67	27.13	30.14	33.22	15.6636	18.9336	6.05182	6.06	0.6004	0.7885	0.6161	0.977	-2.34139	-2.1625	-0.94426	-0.811101	1.39713	1.3514	1.37426
59	1	C08	0	hsa-miR-1299	34.3	34.03	34.5	39.88	17.3536	20.6936	4.56182	5.7	0.4881	0.7137	0.5155	0.7488	-2.91053	-2.57777	-0.991358	-0.946478	1.91917	1.6313	1.77523
60	1	D08	0	hsa-miR-146b-5p	31.22	33.83	31.56	35.79	21.1236	30.9836	4.34182	5.51	0.4926	0.8568	0.5097	0.8187	-2.8461	-2.61818	-0.579239	-0.20805	2.26686	2.41013	2.33849
61	1	E08	0	hsa-miR-1973	30.56	32.15	29.94	33.78	16.1336	22.8836	4.68182	5.57	0.4994	0.8262	0.541	0.7887	-2.7065	-2.52907	-0.892003	-0.561853	1.8145	1.96722	1.89086
62	1	F08	0	hsa-miR-556-3p	30.65	33.62	30.03	37.27	14.7036	21.5536	5.85182	6.95	0.4837	0.7541	0.5005	0.8048	-2.38893	-2.27423	-1.03023	-0.790084	1.3587	1.48415	1.42143
63	1	G08	0	hsa-miR-369-3p	30.74	34.01	32.57	36.17	16.4036	22.5636	5.77182	8.44	0.6208	1.2077	0.6572	1.2098	-2.41302	-2.01064	-0.989528	-0.680794	1.42349	1.32985	1.37667
64	1	H08	0	hsa-miR-149	30.81	32.52	29.64	35.44	11.0336	17.4636	6.73182	8.14	0.4817	0.8432	0.5848	0.9494	-2.19433	-1.99823	-1.42564	-1.02102	0.768693	0.977202	0.872948
65	1	A09	0	hsa-miR-1305	33.93	29.07	31.42	37.37	23.1427	32.7727	9.42636	8.68	0.6401	0.7075	0.5637	1.097	-1.84779	-1.74376	-0.441124	-0.189385	1.40666	1.55438	1.48052
66	1	B09	0	hsa-miR-486-5p	28.26	24.63	27.91	30.41	13.4027	16.9527	4.11636	3.76	0.5419	0.6411	0.5292	0.7846	-2.77932	-2.71161	-1.05826	-0.843028	1.72106	1.86858	1.79482
67	1	C09	0	hsa-miR-450a	34.15	34.47	32.17	40.53	17.5227	22.0327	5.48636	6.24	0.6798	0.8977	0.5875	1.0435	-2.63796	-2.46572	-0.876489	-0.879342	1.76147	1.58638	1.67393
68	1	D09	0	hsa-miR-1236	31.53	26.57	30.05	35.7	20.4227	30.9527	7.58636	7.91	0.4983	0.5314	0.4946	0.8762	-2.05524	-1.74805	-0.557189	-0.205858	1.49806	1.54219	1.52012
69	1	E09	0	hsa-miR-518f*	32.07	33.82	30.52	37.22	18.5927	32.8627	6.61636	6.81	0.5355	0.8242	0.501	0.9178	-2.27711	-2.31215	-0.715017	-0.179626	1.5621	2.13252	1.84731
70	1	F09	0	hsa-miR-99a*	32.9	32.36	32.22	37.51	20.1827	26.7827	8.58636	10.78	0.6674	0.8745	0.6267	1.1065	-1.93797	-1.58585	-0.674835	-0.485972	1.26313	1.09988	1.18151
71	1	G09	0	hsa-miR-935	30.94	31.45	27.3	36	15.0027	23.6127	6.75636	8.29	0.6405	0.8859	0.5387	1.0513	-2.19515	-1.92362	-0.863676	-0.608432	1.33148	1.31518	1.32333
72	1	H09	0	hsa-miR-668	33.64	33.57	33.5	35.18	15.0527	14.8927	6.13636	6.91	0.6753	0.8272	0.5531	1.0052	-2.45472	-2.28041	-1.15414	-1.24015	1.30059	1.04027	1.17043
73	1	A10	0	hsa-miR-595	35.8	29.07	31.31	31.32	23.6618	24.8518	7.69091	4.84	0.4551	1.0484	0.4869	0.6182	-2.21873	-2.58645	-0.404063	-0.333733	1.81467	2.25272	2.0337
74	1	B10	0	hsa-miR-30b*	29.95	25.85	27.89	29.87	11.0318	12.5918	5.92091	5.75	0.4855	0.5246	0.4084	0.6152	-2.33867	-2.16853	-1.33808	-1.24621	1.00059	0.92232	0.961454
75	1	C10	0	hsa-miR-921	27.67	25.92	27.1	28.21	18.6318	23.2318	5.46091	5.94	0.57	0.8078	0.5674	0.7918	-2.34111	-2.12553	-0.540524	-0.280105	1.80059	1.84543	1.82301
76	1	D10	0	hsa-miR-487b	32.9	34.83	34.53	37.5	20.9118	29.0018	7.06091	10.04	0.6553	1.0627	0.6538	0.9578	-2.22016	-1.79457	-0.723532	-0.370747	1.49663	1.42382	1.46023
77	1	E10	0	hsa-miR-135a	29.81	33.64	29.99	34.62	12.0018	19.4118	5.67091	6.86	0.4815	0.6857	0.3975	0.6302	-2.39414	-2.2939	-1.32123	-0.83467	1.07292	1.45923	1.26607
78	1	F10	0	hsa-miR-645	32.17	34.62	31.72	35.54	16.6818	23.8918	6.08091	7.36	0.5415	0.8344	0.4506	0.7171	-2.40336	-2.23383	-0.927116	-0.572927	1.47624	1.6609	1.56857
79	1	G10	0	hsa-miR-1306	29.08	27.66	29.68	26.52	13.6618	14.2918	6.00091	6.59	0.3948	0.6133	0.4737	0.4899	-2.27677	-2.06945	-1.11934	-0.891891	1.15743	1.17756	1.1675
80	1	H10	0	hsa-miR-208b	28.94	28.39	30.55	30.8	21.3218	24.8818	6.22091	6.58	0.6365	0.6059	0.5426	0.7243	-2.21787	-2.10922	-0.518842	-0.307838	1.69903	1.80138	1.75021
81	1	A11	0	hsa-miR-559	34.89	31.95	33.35	34.34	22.4009	27.6409	9.36545	8.58	0.627	0.93	0.6523	0.9187	-1.89739	-1.89677	-0.574129	-0.313085	1.32326	1.58368	1.45347
82	1	B11	0	hsa-miR-9	37.76	37.82	37.15	40.6	32.0009	38.0209	8.97545	8.46	0.5458	0.7184	0.5617	0.6422	-2.0728	-2.16042	-0.215249	-0.0946867	1.85755	2.06573	1.96164
83	1	C11	0	hsa-miR-33a	29.91	31.75	31.5	32.48	20.5809	24.8909	7.49545	8.68	0.4903	0.8429	0.5705	0.6899	-1.99654	-1.87099	-0.614045	-0.383933	1.38249	1.48706	1.43478
84	1	D11	0	hsa-miR-339-5p	26.12	28	29.84	28.99	18.8009	22.3409	5.07545	5.88	0.4089	0.7509	0.5066	0.6138	-2.36355	-2.25154	-0.666445	-0.375867	1.6971	1.87567	1.78639
85	1	E11	0	hsa-miR-1255b	25.82	26.65	28.36	25.19	12.0609	12.6009	4.96545	5.63	0.5264	0.8459	0.6343	0.6321	-2.37849	-2.24293	-1.23352	-0.999323	1.14497	1.24361	1.19429
86	1	F11	0	hsa-miR-802	26.45	29.13	31.61	30.93	19.8309	23.3709	4.20545	4.73	0.348	0.5427	0.4884	0.5083	-2.65293	-2.62259	-0.67263	-0.404293	1.9803	2.2183	2.0993
87	1	G11	0	hsa-miR-302c	29.4	28.4	30.48	33.08	8.90091	9.24091	4.37545	4.07	0.5658	0.7335	0.6338	1.4907	-2.74831	-2.80279	-1.77584	-1.83985	0.972473	0.962938	0.967705
88	1	H11	0	hsa-miR-541	29.87	28.86	32.36	31.72	14.9409	15.3609	4.38545	3.93	0.3476	0.4584	0.4229	0.5412	-2.7679	-2.87647	-1.11494	-1.04613	1.65296	1.83034	1.74165
89	1	A12	1	x	x	x	x	x	x	x	x	x	x	x	x	x	x	x	x	x	x	x	x
90	1	B12	1	x	x	x	x	x	x	x	x	x	x	x	x	x	x	x	x	x	x	x	x
91	1	C12	1	siErbB3	33.72	29.85	34.38	32.06	11.22	10.26	5.55	4.92	0.4589	0.6992	0.4992	0.4839	-2.60304	-2.601	-1.6155	-1.64374	0.987548	0.957257	0.972403
92	1	D12	1	siErbB2	28.65	26.95	28.79	28.1	6.93	8.35	4.64	4.19	0.5102	0.5663	0.4689	0.5906	-2.62634	-2.68526	-2.05464	-1.75072	0.571698	0.934541	0.753119
93	1	E12	1	siLacZ	30.91	30.86	33.47	34.92	18.8	25.91	6.48	7.01	0.5519	0.7831	0.5797	0.9026	-2.25401	-2.13825	-0.832136	-0.430545	1.42187	1.70771	1.56479
94	1	F12	1	miR-149	30.6	26.42	31.69	30.59	15.19	14.1	7.53	5.9	0.5138	0.5005	0.4994	0.663	-2.02281	-2.16284	-1.06091	-1.11736	0.961904	1.04548	1.00369
95	1	G12	1	miR-Control	32.21	31.2	33.56	35.33	16.73	21.74	6.43	6.83	0.7481	0.6866	0.6092	0.8473	-2.32462	-2.19159	-1.00431	-0.700542	1.32031	1.49105	1.40568
96	1	H12	1	x	x	x	x	x	x	x	x	x	x	x	x	x	x	x	x	x	x	x	x
97	2	A01	1	x	x	x	x	x	x	x	x	x	x	x	x	x	x	x	x	x	x	x	x
98	2	B01	1	miR-Control	31.89	40.98	31.76	43.2	17.07	19.75	5.66	6.47	0.7071	0.9765	0.5628	1.0571	-2.49423	-2.66308	-0.895748	-1.12918	1.59848	1.5339	1.56619
99	2	C01	1	miR-149	26.45	32.85	28.89	39.5	13.4	16.81	6.24	5.84	0.5233	0.8495	0.494	0.9608	-2.08365	-2.49185	-1.10834	-1.23253	0.975313	1.25932	1.11732
100	2	D01	1	siLacZ	28.78	40.54	31.68	42.94	17.89	24.82	6.03	7.49	0.5946	1.1302	0.6023	1.1355	-2.25484	-2.43631	-0.824419	-0.790819	1.43042	1.64549	1.53795
101	2	E01	1	siErbB2	25.43	30.67	26.13	35.64	4.72	5.77	2.87	2.67	0.4827	0.7912	0.4609	0.8562	-3.14741	-3.52192	-2.46885	-2.62685	0.67856	0.895062	0.786811
102	2	F01	1	siErbB3	26.84	34.46	30.35	40.74	7.92	8.99	3.21	3.5	0.3391	0.7326	0.4058	0.7917	-3.06374	-3.2995	-1.93812	-2.18005	1.12562	1.11944	1.12253
103	2	G01	1	x	x	x	x	x	x	x	x	x	x	x	x	x	x	x	x	x	x	x	x
104	2	H01	1	x	x	x	x	x	x	x	x	x	x	x	x	x	x	x	x	x	x	x	x
105	2	A02	0	hsa-miR-30a	27.4	44.95	36.56	45.76	14.5255	14.9727	4.13	7.15727	0.4908	1.272	0.7758	1.2178	-2.72996	-2.65084	-1.33168	-1.61175	1.39828	1.03909	1.21868
106	2	B02	0	hsa-miR-382	25.28	41.75	35.02	44.62	23.3855	26.7927	3.86	5.85727	0.3608	1.0231	0.5908	1.0436	-2.71132	-2.83348	-0.582568	-0.735849	2.12876	2.09763	2.11319
107	2	C02	0	hsa-miR-640	27.63	43.87	35.28	46.37	27.9655	30.5527	4	4.99727	0.4073	1.1119	0.5816	1.1023	-2.78816	-3.13402	-0.335205	-0.601891	2.45296	2.53213	2.49255
108	2	D02	0	hsa-miR-663b	28.11	42.64	34.61	47.42	21.2755	20.1727	5.2	7.06727	0.5427	1.3206	0.6877	1.3451	-2.4345	-2.59298	-0.701999	-1.23309	1.7325	1.35989	1.5462
109	2	E02	0	hsa-miR-34c-5p	31.53	38.81	35.08	50.34	27.6655	34.4127	5.22	5.79727	0.2957	0.6105	0.3685	0.7254	-2.5946	-2.74298	-0.342563	-0.548763	2.25204	2.19422	2.22313
110	2	F02	0	hsa-miR-106b	27.79	39.82	34.79	46.44	13.9055	12.5027	3.77	3.83727	0.4812	1.045	0.5656	1.0959	-2.88193	-3.37534	-1.32302	-1.89313	1.55891	1.48221	1.52056
111	2	G02	0	hsa-miR-551b*	29.02	42.28	33.07	45.93	20.1855	21.7427	4.84	6.32727	0.4727	1.0969	0.5412	1.0783	-2.58397	-2.74032	-0.712207	-1.0789	1.87176	1.66142	1.76659
112	2	H02	0	hsa-miR-320c	31.73	43.61	34.71	51.33	24.6155	27.2227	5.6	6.79727	0.4401	1.0583	0.4067	1.117	-2.50235	-2.68163	-0.495787	-0.914991	2.00656	1.76664	1.8866
113	2	A03	0	hsa-miR-1468	23.65	34.15	31.06	35.9	20.9509	17.9955	3.45	4.51455	0.3988	0.8776	0.6351	0.8912	-2.77717	-2.91923	-0.568045	-0.996351	2.20913	1.92288	2.066
114	2	B03	0	hsa-miR-10b	25.34	37.82	33.89	40.12	16.9609	13.9055	2.93	3.57455	0.3322	0.8015	0.5766	0.8199	-3.11244	-3.40332	-0.998646	-1.52867	2.1138	1.87465	1.99422
115	2	C03	0	hsa-miR-33b*	26.86	41.69	34.02	43.07	18.6509	18.6555	5.21	6.80455	0.5568	1.2901	0.8772	1.1557	-2.3661	-2.61513	-0.867137	-1.20709	1.49897	1.40804	1.45351
116	2	D03	0	hsa-miR-599	27.22	41.37	34.83	45.84	17.7509	17.6755	4.58	5.74455	0.4921	1.2489	0.6992	1.193	-2.57125	-2.84832	-0.972438	-1.37486	1.59881	1.47346	1.53614
117	2	E03	0	hsa-miR-323-3p	22.69	35.07	28.43	36.66	14.8809	17.9955	5.28	7.61455	0.4264	1.0758	0.6404	1.0264	-2.10345	-2.20341	-0.933951	-1.02657	1.1695	1.17683	1.17316
118	2	F03	0	hsa-miR-153	26.26	38.2	30.26	39.96	15.2009	14.1855	4.9	5.53455	0.508	1.1048	0.6184	1.0073	-2.42201	-2.78704	-0.993254	-1.49414	1.42876	1.29289	1.36083
119	2	G03	0	hsa-miR-296-5p	32.7	36.44	30.38	37.41	15.6509	17.4855	5.3	3.64455	0.6992	0.9185	0.447	0.7942	-2.62523	-3.32171	-0.956875	-1.09727	1.66835	2.22444	1.9464
120	2	H03	0	hsa-miR-92b*	29.73	39.28	29.95	42.8	13.4609	16.2455	5.68	7.09455	0.6429	1.2544	0.5056	1.1231	-2.38796	-2.46901	-1.15378	-1.39757	1.23418	1.07144	1.15281
121	2	A04	0	hsa-let-7e*	31.95	42.9	34.44	43.85	21.4664	23.6782	5.69	5.80182	0.689	1.1465	0.7469	1.1111	-2.48932	-2.8864	-0.682007	-0.889019	1.80731	1.99738	1.90235
122	2	B04	0	hsa-miR-1250	24.48	32.52	28.93	34.55	17.0764	13.7882	3.68	3.58182	0.4932	0.8541	0.4634	0.7524	-2.73383	-3.18256	-0.760566	-1.32525	1.97326	1.85731	1.91529
123	2	C04	0	hsa-miR-886-3p	30.19	38.82	34.93	43.91	33.7264	34.6182	3.12	3.17182	0.4101	0.8313	0.4952	0.82	-3.27445	-3.61342	-0.0505899	-0.34302	3.22386	3.2704	3.24713
124	2	D04	0	hsa-miR-622	31.54	40.67	32.34	44.81	20.5064	25.1482	7.02	7.67182	0.5774	1.1296	0.6805	1.1496	-2.16764	-2.40632	-0.657248	-0.833367	1.51039	1.57296	1.54167
125	2	E04	0	hsa-miR-130b*	29.49	38.66	31.86	42.64	23.1464	25.1382	6.67	7.16182	0.4654	0.9162	0.663	1.0259	-2.14447	-2.43244	-0.460961	-0.762327	1.68351	1.67012	1.67681
126	2	F04	0	hsa-miR-20a	29.46	36.98	31.61	43.58	13.8864	12.1082	4.3	3.53182	0.522	0.8328	0.5512	0.9562	-2.77635	-3.38826	-1.18671	-1.84768	1.58964	1.54058	1.56511
127	2	G04	0	hsa-miR-1323	30.52	40.54	34.37	42.83	22.2364	19.4882	7.34	7.79182	0.6497	1.2152	0.7126	1.0756	-2.0559	-2.37931	-0.628229	-1.13602	1.42767	1.24329	1.33548
128	2	H04	0	hsa-miR-409-3p	24.99	32.25	27.38	38.11	13.4064	13.6882	4.76	4.68182	0.482	0.9734	0.5032	0.9816	-2.39232	-2.78416	-1.0302	-1.47724	1.36211	1.30692	1.33452
129	2	A05	0	hsa-miR-875-5p	28.91	42.74	31.57	41.93	16.5618	18.0809	3.69	5.17909	0.6139	1.1556	0.5958	0.9758	-2.96988	-3.04482	-0.930693	-1.21352	2.03918	1.8313	1.93524
130	2	B05	0	hsa-miR-519e*	25.12	35.96	27.98	35.74	16.4118	18.4709	3.13	3.58909	0.4391	0.915	0.4366	0.7622	-3.0046	-3.3247	-0.769661	-0.952285	2.23494	2.37242	2.30368
131	2	C05	0	hsa-miR-548c-5p	29.99	42.39	30.41	42.71	18.7818	23.9609	5.92	8.95909	0.6397	1.3098	0.5965	1.1531	-2.34081	-2.2423	-0.695209	-0.833891	1.6456	1.40841	1.52701
132	2	D05	0	hsa-miR-630	24.59	36.15	27.31	37.4	17.6918	20.6609	4.02	5.25909	0.362	0.8291	0.3764	0.7528	-2.6128	-2.78111	-0.626347	-0.856135	1.98646	1.92498	1.95572
133	2	E05	0	hsa-miR-1275	26.07	32.24	27.19	34.24	8.25182	5.93091	2.77	2.50909	0.3653	0.6476	0.373	0.6227	-3.23443	-3.68362	-1.72029	-2.52936	1.51414	1.15426	1.3342
134	2	F05	0	hsa-miR-648	22.82	31.24	26.21	33.14	13.9818	16.1609	2.7	2.69909	0.2996	0.6009	0.3141	0.5411	-3.07927	-3.53285	-0.906565	-1.03607	2.1727	2.49678	2.33474
135	2	G05	0	hsa-miR-604	29.04	37.88	33.08	44.32	15.2918	16.1109	5.08	4.15909	0.5325	0.7613	0.5131	0.7872	-2.51514	-3.1871	-1.1132	-1.45992	1.40194	1.72718	1.56456
136	2	H05	0	hsa-miR-1262	26.99	36.22	30.06	38.54	14.2818	16.4609	3.89	4.16909	0.2873	0.6125	0.2905	0.5916	-2.79458	-3.11898	-1.07367	-1.22731	1.72092	1.89167	1.80629
137	2	A06	0	hsa-miR-548p	33.3	42.61	38.02	48.72	26.8073	29.6436	6.93	6.62636	0.7857	1.0278	0.8858	1.2789	-2.26459	-2.6849	-0.504134	-0.716792	1.76046	1.96811	1.86429
138	2	B06	0	hsa-miR-337-3p	32.51	42.06	36.65	46.39	17.8073	25.4136	5.72	5.85636	0.5884	1.1421	0.5577	1.0063	-2.5068	-2.84437	-1.04135	-0.868211	1.46545	1.97616	1.72081
139	2	C06	0	hsa-miR-379*	27.8	38.04	32.88	43.09	23.5273	30.7136	5.53	6.39636	0.5241	0.9278	0.6885	1.049	-2.32973	-2.57219	-0.482876	-0.488474	1.84686	2.08372	1.96529
140	2	D06	0	hsa-miR-302d	25.31	34.05	28.17	39.6	6.91727	7.63364	2.97	2.71636	0.4581	1.004	0.602	1.0411	-3.09117	-3.64791	-2.02588	-2.37506	1.06529	1.27285	1.16907
141	2	E06	0	hsa-miR-1280	27.47	37.76	32.18	44.49	19.0473	22.6036	4.49	4.48636	0.3838	0.7555	0.4449	0.8521	-2.61307	-3.07324	-0.75658	-0.976926	1.85649	2.09631	1.9764
142	2	F06	0	hsa-miR-220a	30.64	40.38	32.79	48.05	17.2373	18.4736	5.94	6.42636	0.5824	1.0854	0.6043	1.2195	-2.36688	-2.65157	-0.927724	-1.37907	1.43916	1.2725	1.35583
143	2	G06	0	hsa-miR-551a	31.78	41.02	38.26	50.79	24.5173	24.9736	5.74	5.87636	0.5941	1.0646	0.7574	1.2137	-2.469	-2.80333	-0.642038	-1.02414	1.82696	1.77919	1.80308
144	2	H06	0	hsa-miR-1976	36.24	41.68	36.01	50.44	22.0473	28.6136	4.4	4.26636	0.4941	0.9699	0.4581	0.9418	-3.04201	-3.28828	-0.707797	-0.817865	2.33421	2.47041	2.40231
145	2	A07	0	hsa-miR-302a*	27.37	38.97	34.95	44.15	22.1527	27.8264	5.18	5.68364	0.5419	0.9808	0.8177	1.1465	-2.40157	-2.77748	-0.657808	-0.665961	1.74376	2.11152	1.92764
146	2	B07	0	hsa-miR-1913	25.94	37.43	32.24	42.43	14.4727	15.4764	4.11	4.50364	0.5497	1.051	0.7936	1.1536	-2.65797	-3.05503	-1.15551	-1.45502	1.50245	1.60001	1.55123
147	2	C07	0	hsa-miR-376a	26.36	31.72	26.46	38.65	13.1127	20.1264	3.74	3.00364	0.4209	0.6496	0.3836	0.7811	-2.81724	-3.40061	-1.01285	-0.941382	1.80439	2.45923	2.13181
148	2	D07	0	hsa-miR-30e*	28.46	37.32	28.64	41.41	15.4127	20.2564	5.23	5.66364	0.6142	1.0483	0.5528	1.1535	-2.44405	-2.72015	-0.893909	-1.0316	1.55014	1.68854	1.61934
149	2	E07	0	hsa-miR-337-5p	26.01	35.38	30.86	45.29	23.0727	25.7564	5.76	6.70364	0.5136	0.9705	0.6158	1.1814	-2.17493	-2.39992	-0.41955	-0.814264	1.75538	1.58565	1.67052
150	2	F07	0	hsa-miR-548a-3p	28.16	40.43	33.56	48.15	17.8627	21.4364	5.17	6.53364	0.459	1.005	0.5543	1.0883	-2.44541	-2.62947	-0.90979	-1.16748	1.53562	1.46199	1.49881
151	2	G07	0	hsa-miR-563	26.05	28.03	31.91	39.49	13.4227	11.5964	4.33	2.87364	0.4514	0.6249	0.5641	0.9263	-2.58884	-3.28602	-1.24933	-1.76781	1.33951	1.51821	1.42886
152	2	H07	0	hsa-miR-18a*	29.62	37.81	31.76	41.15	14.4827	12.8264	3.91	3.77364	0.4871	0.8173	0.4499	0.8576	-2.92133	-3.32474	-1.13288	-1.68178	1.78845	1.64296	1.71571
153	2	A08	0	hsa-miR-1825	28.72	41.03	35.1	46.65	15.7582	15.6691	5.86	6.32091	0.6277	1.0928	0.7991	1.1705	-2.29308	-2.69848	-1.15537	-1.57396	1.13771	1.12452	1.13112
154	2	B08	0	hsa-miR-194*	29.25	40.19	30.08	43.96	14.4582	21.2291	4.72	4.88091	0.5213	0.8716	0.5078	0.846	-2.63158	-3.04161	-1.05692	-1.05015	1.57466	1.99147	1.78306
155	2	C08	0	hsa-miR-518a-3p	24.68	40.27	29.08	42.67	12.5182	17.2491	3.58	5.06091	0.3965	1.0195	0.4994	0.9817	-2.78531	-2.99224	-1.216	-1.3067	1.56931	1.68554	1.62742
156	2	D08	0	hsa-miR-130b	27.86	44.25	31.64	45.3	13.5382	17.2291	4.85	6.69091	0.5234	1.3465	0.6069	1.2112	-2.52214	-2.7254	-1.22472	-1.39466	1.29742	1.33074	1.31408
157	2	E08	0	hsa-miR-181c	27.05	40.57	30.13	43.76	19.2482	31.4491	3.9	4.77091	0.4364	0.9504	0.4561	0.9101	-2.79408	-3.08808	-0.646478	-0.476594	2.1476	2.61148	2.37954
158	2	F08	0	hsa-miR-151-5p	27.96	38.47	31.12	46.87	14.3082	23.1791	4.4	5.18091	0.5208	1.0774	0.579	1.1891	-2.66779	-2.89246	-1.121	-1.01584	1.54679	1.87662	1.7117
159	2	G08	0	hsa-miR-1915	27.75	37.57	33.91	45.36	19.7982	20.5891	3.87	4.12091	0.5156	0.956	0.6957	1.1208	-2.84208	-3.18855	-0.776343	-1.13954	2.06574	2.04901	2.05737
160	2	H08	0	hsa-miR-126*	29.38	36.81	33.62	44.9	16.9182	19.2091	4.89	5.31091	0.7413	0.9775	0.6116	1.0729	-2.58693	-2.79307	-0.990745	-1.22493	1.59618	1.56814	1.58216
161	2	A09	0	hsa-miR-516-3p	28.06	37.18	30.61	40.08	13.2136	16.8118	4.67	4.31818	0.5231	0.8415	0.5499	0.8868	-2.58702	-3.10603	-1.21198	-1.25341	1.37505	1.85262	1.61383
162	2	B09	0	hsa-miR-98	27.22	40.94	27.21	41.85	12.3336	22.2918	5.03	5.81818	0.476	1.0524	0.4475	0.9188	-2.43604	-2.81487	-1.14154	-0.908713	1.2945	1.90616	1.60033
163	2	C09	0	hsa-miR-138-1*	31.37	43.48	31.12	45.09	15.0936	22.9218	5.53	5.98818	0.508	1.0884	0.663	1.0051	-2.50403	-2.86016	-1.0439	-0.976086	1.46013	1.88408	1.6721
164	2	D09	0	hsa-miR-554	28.19	42.25	32.41	47.47	19.3936	28.1518	4.21	4.84818	0.4275	0.9826	0.5395	1.0157	-2.74329	-3.12344	-0.740856	-0.753788	2.00244	2.36965	2.18604
165	2	E09	0	hsa-let-7g*	22.58	28.26	24.54	35.29	9.22364	14.3018	2.82	2.55818	0.3572	0.6407	0.3646	0.7161	-3.00128	-3.46557	-1.41173	-1.30306	1.58955	2.16251	1.87603
166	2	F09	0	hsa-miR-149*	24.04	33.14	27.1	36.4	12.1336	14.0618	3.14	3.18818	0.4514	1.0035	0.5463	0.9663	-2.9366	-3.37777	-1.15928	-1.37216	1.77732	2.00561	1.89147
167	2	G09	0	hsa-miR-181d	27.67	39.44	32.37	44.92	23.1236	25.5918	4.16	4.80818	0.4005	0.9284	0.4646	0.934	-2.73367	-3.0361	-0.485289	-0.811675	2.24838	2.22442	2.2364
168	2	H09	0	hsa-miR-1290	31.73	42.27	38.65	48.34	22.2836	22.3618	4.26	3.93818	0.4682	0.8684	0.5469	0.8482	-2.89692	-3.42403	-0.794484	-1.11218	2.10244	2.31185	2.20715
169	2	A10	0	hsa-miR-370	26.19	39.25	34.01	46.43	15.9691	20.3545	3.91	4.41545	0.455	0.9049	0.726	1.1864	-2.74378	-3.15206	-1.09068	-1.18971	1.6531	1.96235	1.80773
170	2	B10	0	hsa-miR-553	27.29	39.53	31.9	42.76	17.4991	21.6345	4.89	5.38545	0.5571	1.1106	0.7387	1.1935	-2.48047	-2.87581	-0.866276	-0.982925	1.61419	1.89288	1.75354
171	2	C10	0	hsa-miR-662	30.08	37.89	31.26	44.99	14.2991	15.1045	5.42	4.36545	0.62	1.0968	0.6788	1.24	-2.47244	-3.11761	-1.12839	-1.57462	1.34405	1.54299	1.44352
172	2	D10	0	hsa-miR-616*	29.08	40.87	30.37	44.22	18.0891	26.3945	5.45	6.44545	0.6206	1.1266	0.6416	1.2947	-2.4157	-2.66469	-0.747527	-0.744459	1.66817	1.92023	1.7942
173	2	E10	0	hsa-miR-542-5p	29.33	43.72	31.09	45.68	14.7991	17.5545	3.99	4.05545	0.529	0.9689	0.5636	1.08	-2.87792	-3.43036	-1.07094	-1.37972	1.80697	2.05064	1.92881
174	2	F10	0	hsa-miR-296-3p	29.76	41.27	32.33	45.84	12.7691	17.9745	5.07	4.90545	0.5318	1.1397	0.6931	1.1756	-2.55332	-3.07263	-1.34022	-1.35065	1.2131	1.72198	1.46754
175	2	G10	0	hsa-miR-411	26.22	32.44	28.23	38.59	14.9391	19.6745	5.43	5.25545	0.4934	0.8544	0.6129	0.9547	-2.27164	-2.62589	-0.918137	-0.971897	1.35351	1.65399	1.50375
176	2	H10	0	hsa-miR-30e	31.3	42.46	34.62	46.55	13.0991	12.5745	5.31	5.39545	0.5763	0.9969	0.5661	1.1139	-2.55938	-2.97629	-1.40214	-1.88827	1.15724	1.08801	1.12263
177	2	A11	0	hsa-miR-124	30.2	42.46	32.86	41.79	9.69455	11.3273	4.92	4.25273	0.3658	0.7082	0.4562	0.6587	-2.61782	-3.31964	-1.76109	-1.88336	0.856731	1.43629	1.14651
178	2	B11	0	hsa-miR-583	28.25	42.21	31.79	42.48	17.8045	24.7973	4.53	5.27273	0.5176	1.0238	0.6726	0.9989	-2.64067	-3.00096	-0.836327	-0.776602	1.80434	2.22436	2.01435
179	2	C11	0	hsa-miR-18a	25.89	36.43	28.94	40.16	15.7945	23.8373	3.51	3.75273	0.3809	0.7552	0.437	0.7874	-2.88285	-3.27912	-0.873639	-0.75254	2.00921	2.52658	2.26789
180	2	D11	0	hsa-miR-132	32.55	41.43	32.61	40.72	13.4245	11.3673	5.89	3.95273	0.5029	0.9819	0.7393	1.1947	-2.46632	-3.38976	-1.28044	-1.84085	1.18588	1.5489	1.36739
181	2	E11	0	hsa-miR-214*	27.42	34.75	28.18	37.47	9.29455	9.44727	3.72	3.30273	0.3288	0.5931	0.3639	0.627	-2.88185	-3.39528	-1.60022	-1.98777	1.28164	1.40752	1.34458
182	2	F11	0	hsa-miR-455-5p	26.45	37.53	30.5	38.71	13.2645	13.4073	4.17	4.15273	0.468	0.9558	0.6576	1.2297	-2.66515	-3.17591	-1.20123	-1.52969	1.46391	1.64622	1.55507
183	2	G11	0	hsa-miR-708*	27.09	40.46	32.72	43.8	17.4045	18.0373	3.43	4.16273	0.3706	1.1028	0.5446	0.9282	-2.98148	-3.2809	-0.910709	-1.27995	2.07077	2.00095	2.03586
184	2	H11	0	hsa-miR-507	30.24	41.22	34.49	43.79	14.1945	14.2673	4.54	4.30273	0.4944	0.9035	0.5339	0.8532	-2.73569	-3.26002	-1.28084	-1.61789	1.45485	1.64213	1.54849
185	2	A12	1	x	x	x	x	x	x	x	x	x	x	x	x	x	x	x	x	x	x	x	x
186	2	B12	1	x	x	x	x	x	x	x	x	x	x	x	x	x	x	x	x	x	x	x	x
187	2	C12	1	miR-Control	32.82	44.44	34.59	47.62	17.15	19.75	5.66	5.51	0.6619	0.9782	0.7594	1.0725	-2.5357	-3.01173	-1.01215	-1.26971	1.52355	1.74202	1.63279
188	2	D12	1	miR-149	30.26	38.32	34.53	38.95	19.23	14.63	5.61	6.29	0.7791	0.8814	0.8049	0.8519	-2.43134	-2.60697	-0.844492	-1.41269	1.58685	1.19427	1.39056
189	2	E12	1	siLacZ	27.26	44.91	31.56	46.31	17.33	22.37	3.99	6.94	0.4716	1.1891	0.6255	1.1298	-2.77232	-2.69403	-0.864826	-1.04976	1.9075	1.64427	1.77589
190	2	F12	1	siErbB2	27.85	37.13	28.22	37.64	4.72	7.19	3.16	3.23	0.4675	0.807	0.5504	0.7838	-3.13968	-3.52298	-2.57986	-2.3882	0.559822	1.13478	0.847299
191	2	G12	1	siErbB3	29.72	39.41	30.66	45.34	7.6	11.9	3.7	3.5	0.4313	0.7127	0.4354	0.8077	-3.00584	-3.49313	-2.01229	-1.92982	0.993551	1.56331	1.27843
192	2	H12	1	x	x	x	x	x	x	x	x	x	x	x	x	x	x	x	x	x	x	x	x
193	3	A01	1	x	x	x	x	x	x	x	x	x	x	x	x	x	x	x	x	x	x	x	x
194	3	B01	1	miR-Control	49.15	37.25	47.09	35.62	31.5	21.19	11.94	11.12	0.6253	1.4384	0.3521	1.1955	-2.04139	-1.74408	-0.580069	-0.749304	1.46132	0.99478	1.22805
195	3	C01	1	miR-149	46.3	30.97	39.81	33.51	21.01	18.95	13.16	10.79	0.5564	1.256	0.3524	1.1119	-1.81485	-1.52118	-0.922055	-0.822394	0.892798	0.698783	0.79579
196	3	D01	1	siLacZ	50.07	35.88	46.97	36.23	34.5	22.86	14.81	12.95	0.7648	1.7979	0.5107	1.5443	-1.75737	-1.47023	-0.445143	-0.664359	1.31223	0.805868	1.05905
197	3	E01	1	siErbB2	43.45	29.97	41.54	32.09	8.56	6.97	6.28	4.26	0.5219	1.1995	0.339	1.0562	-2.79052	-2.81459	-2.27882	-2.20289	0.511701	0.611701	0.561701
198	3	F01	1	siErbB3	46.63	33.62	48.08	35.2	16.21	11.42	7.9	6.06	0.4446	1.0882	0.276	0.9165	-2.56133	-2.47193	-1.56855	-1.62401	0.992781	0.847917	0.920349
199	3	G01	1	x	x	x	x	x	x	x	x	x	x	x	x	x	x	x	x	x	x	x	x
200	3	H01	1	x	x	x	x	x	x	x	x	x	x	x	x	x	x	x	x	x	x	x	x
201	3	A02	0	hsa-miR-218	52.86	36.79	56.26	40.37	36.0755	28.3	15.6609	12.1009	0.7629	1.4052	0.6387	1.5331	-1.75501	-1.6042	-0.641092	-0.512482	1.11392	1.09172	1.10282
202	3	B02	0	hsa-miR-1231	40.16	29.32	45.51	29.92	29.8355	16.84	6.43091	5.03091	0.3999	0.8889	0.4295	0.8614	-2.64266	-2.54299	-0.609156	-0.829218	2.03351	1.71378	1.87364
203	3	C02	0	hsa-miR-1286	44.98	30.18	41.67	31.73	33.9655	25.53	12.6909	9.93091	0.4489	1.0684	0.3914	1.0448	-1.82549	-1.6036	-0.294941	-0.313654	1.53055	1.28994	1.41024
204	3	D02	0	hsa-miR-517a	41.34	29.23	42.03	30.97	25.1755	18.4	8.10091	6.27091	0.5982	1.3639	0.5273	1.1914	-2.35138	-2.2207	-0.739402	-0.751166	1.61198	1.46954	1.54076
205	3	E02	0	hsa-miR-19b-2*	44.2	33.1	45.33	33.66	29.2155	20.75	12.1009	10.0209	0.6476	1.4495	0.554	1.3722	-1.86893	-1.72382	-0.633734	-0.697924	1.2352	1.02589	1.13055
206	3	F02	0	hsa-miR-216b	47.98	36.92	47.69	37.55	55.2955	40.15	23.0909	18.1809	0.5055	1.2946	0.4549	1.1997	-1.05511	-1.02198	0.213474	0.0965871	1.26858	1.11857	1.19357
207	3	G02	0	hsa-miR-708	40	30.67	46.15	30.62	25.4455	14.61	5.43091	4.42091	0.2976	0.7702	0.3699	0.7308	-2.88073	-2.79441	-0.858923	-1.06752	2.02181	1.7269	1.87435
208	3	H02	0	hsa-miR-556-5p	46.15	34.25	42.37	35.35	37.6055	27.83	11.1209	9.31091	0.4469	1.1727	0.23	1.1022	-2.05306	-1.87911	-0.172101	-0.345069	1.88095	1.53404	1.7075
209	3	A03	0	hsa-miR-1978	49.77	37.98	55.44	37.82	30.5409	18.94	9.00182	7.60182	0.5365	1.3459	0.6983	1.1651	-2.46699	-2.32082	-0.860184	-0.997713	1.6068	1.32311	1.46496
210	3	B03	0	hsa-miR-539	47.4	34.04	51.57	32.57	31.9609	20.61	15.5618	11.1718	0.7347	1.5221	0.8816	1.4646	-1.60688	-1.60737	-0.690224	-0.660199	0.916653	0.947168	0.93191
211	3	C03	0	hsa-miR-222	50.89	36.51	51.55	36.48	32.7709	17.94	10.2418	7.25182	0.659	1.2798	0.5985	1.2123	-2.31291	-2.33188	-0.653557	-1.02393	1.65935	1.30795	1.48365
212	3	D03	0	hsa-miR-2054	45.39	33.99	41.02	34.71	26.3209	21.99	11.1018	7.91182	0.5444	1.2182	0.3943	1.1038	-2.03158	-2.10303	-0.640118	-0.658504	1.39146	1.44453	1.41799
213	3	E03	0	hsa-miR-1254	44.94	34.33	43.58	33.54	27.9909	19.67	10.6018	8.45182	0.4811	1.1679	0.3482	0.988	-2.08369	-2.02214	-0.638708	-0.769886	1.44498	1.25225	1.34862
214	3	F03	0	hsa-miR-320a	51.67	39.57	51.91	39.82	45.7109	31.75	15.7118	12.4118	0.5758	1.4709	0.5728	1.2601	-1.71748	-1.67269	-0.183474	-0.326737	1.534	1.34596	1.43998
215	3	G03	0	hsa-miR-412	52.08	38.01	50.45	39.89	41.3509	27.43	15.0518	12.3018	0.6903	1.4904	0.516	1.4118	-1.79079	-1.62751	-0.286935	-0.540273	1.50386	1.08723	1.29555
216	3	H03	0	hsa-miR-433	43.82	36.45	38.75	35.89	20.2009	17.2	7.72182	7.31182	0.5706	1.6944	0.293	1.1381	-2.50458	-2.31762	-0.939776	-1.06117	1.5648	1.25644	1.41062
217	3	A04	0	hsa-miR-99b*	52.27	35.69	50.27	37.85	39.2064	26.28	17.2127	14.7727	0.6608	1.3652	0.6726	1.4597	-1.60251	-1.27258	-0.35861	-0.526328	1.2439	0.746256	0.995077
218	3	B04	0	hsa-miR-525-3p	52.97	37.31	47.53	42	33.8664	21.75	13.7527	11.5227	0.624	1.2993	0.482	1.4457	-1.94546	-1.69508	-0.488985	-0.949374	1.45647	0.745706	1.10109
219	3	C04	0	hsa-miR-548f	50.46	36.43	49	40.45	37.1164	26.26	14.8527	12.3127	0.6265	1.5508	0.5943	1.4623	-1.76441	-1.56498	-0.400726	-0.623273	1.36369	0.941704	1.15269
220	3	D04	0	hsa-miR-26b	43.68	32.53	41.93	32.95	31.4064	21.54	12.9827	12.3727	0.6256	1.4598	0.5432	1.2417	-1.75038	-1.39461	-0.416926	-0.61326	1.33345	0.781347	1.0574
221	3	E04	0	hsa-miR-1539	42.48	32.95	43.36	33.44	27.7764	19.08	10.4127	10.0227	0.6263	1.4033	0.5363	1.2998	-2.02844	-1.717	-0.642507	-0.809514	1.38593	0.90749	1.14671
222	3	F04	0	hsa-miR-374b	40.63	30.85	36.87	30.87	28.0664	20.2	14.3927	10.8527	0.5322	1.2099	0.4563	1.2128	-1.49721	-1.50721	-0.393605	-0.61185	1.1036	0.895363	0.999481
223	3	G04	0	hsa-miR-450b-3p	42.15	31.84	38.04	31.17	22.7164	15.4	9.94273	8.35273	0.3984	0.9521	0.264	0.8177	-2.08382	-1.93052	-0.743785	-1.01723	1.34003	0.913293	1.12666
224	3	H04	0	hsa-miR-519c-3p	45.58	30.08	42.25	32.58	13.8264	8.95	9.29273	4.86273	0.6898	1.2085	0.543	1.2126	-2.29423	-2.62897	-1.61153	-1.86403	0.682697	0.76494	0.723819
225	3	A05	0	hsa-miR-1	48.59	35.24	45.58	40.11	31.4718	22.89	8.69364	6.75364	0.44	1.0996	0.4054	1.1368	-2.48263	-2.38348	-0.53434	-0.809245	1.94829	1.57423	1.76126
226	3	B05	0	hsa-miR-210	38.21	27.56	36.19	31.13	16.5218	14.81	10.5736	8.29364	0.6598	1.2903	0.6675	1.4268	-1.85348	-1.7325	-1.13122	-1.07173	0.72226	0.660765	0.691513
227	3	C05	0	hsa-miR-633	41.4	31.53	38.17	30.06	33.6318	23.54	9.06364	7.79364	0.5776	1.2483	0.5194	1.0675	-2.19147	-2.01636	-0.182612	-0.352731	2.00886	1.66363	1.83624
228	3	D05	0	hsa-miR-381	51.18	38.54	47.52	38.62	33.8218	23.68	16.0536	12.4336	0.7337	1.5105	0.6126	1.3592	-1.67268	-1.63211	-0.490581	-0.705679	1.1821	0.926429	1.05426
229	3	E05	0	hsa-miR-17	48.48	33.68	44.54	33.45	21.7318	12.38	9.29364	5.79364	0.6207	1.1833	0.4597	1.0333	-2.38307	-2.53935	-1.03529	-1.43399	1.34778	1.10536	1.22657
230	3	F05	0	hsa-let-7d	46.87	33.1	44.87	36.16	34.5718	23.44	15.3936	11.2836	0.5831	1.2532	0.4919	1.1038	-1.60633	-1.5526	-0.376155	-0.625422	1.23018	0.927177	1.07868
231	3	G05	0	hsa-miR-1228	53.08	37.51	48.95	41.34	32.5318	21.33	14.5636	10.8636	0.6684	1.229	0.5168	1.2365	-1.8658	-1.78777	-0.589457	-0.954654	1.27634	0.833114	1.05473
232	3	H05	0	hsa-miR-1972	51.04	36.82	46.04	36.35	35.7918	20.41	10.9436	8.52364	0.6314	1.3306	0.4561	1.1005	-2.22154	-2.11095	-0.363258	-0.832679	1.85828	1.27827	1.56827
233	3	A06	0	hsa-miR-384	48.45	37.34	46.81	40.52	34.9973	23.05	13.1545	11.4045	0.7348	1.5554	0.7765	1.6206	-1.88094	-1.71111	-0.419574	-0.813867	1.46136	0.897246	1.1793
234	3	B06	0	hsa-miR-517c	41.37	30.65	38.79	30.54	22.7473	16.74	8.34455	6.36455	0.604	1.2308	0.6212	1.131	-2.30968	-2.26776	-0.769991	-0.867401	1.53969	1.40036	1.47002
235	3	C06	0	hsa-miR-1298	45.19	34.37	44.05	33.21	19.8573	14.51	6.96455	5.67455	0.4958	1.1328	0.4806	0.9781	-2.6979	-2.59857	-1.14947	-1.19457	1.54843	1.404	1.47622
236	3	D06	0	hsa-miR-532-5p	44.95	33.65	40.04	32.37	28.2473	19.9	13.5045	9.78455	0.4583	0.8926	0.3855	0.8256	-1.73488	-1.78203	-0.50333	-0.701889	1.23155	1.08014	1.15584
237	3	E06	0	hsa-miR-625*	52.36	38.61	48.27	40.55	45.1673	35.94	22.5945	16.8045	0.7103	1.3682	0.608	1.2741	-1.21249	-1.20012	-0.095849	-0.174112	1.11664	1.02601	1.07133
238	3	F06	0	hsa-miR-1204	39.64	31.1	35.04	30.75	21.3673	16.78	11.2245	8.80455	0.5162	1.1107	0.4601	0.9229	-1.8203	-1.82059	-0.7136	-0.873844	1.1067	0.94675	1.02673
239	3	G06	0	hsa-miR-302b	43.99	30.52	39.85	31.74	14.1273	8.86	7.01455	4.23455	0.6267	1.1165	0.5403	1.0587	-2.64875	-2.84948	-1.4961	-1.84092	1.15266	1.00855	1.0806
240	3	H06	0	hsa-miR-154*	50.4	38.57	46.26	38.22	38.8773	22.66	12.9745	10.5745	0.6851	1.4151	0.5128	1.1908	-1.95774	-1.86688	-0.250838	-0.75418	1.7069	1.1127	1.4098
241	3	A07	0	hsa-miR-20b*	45.34	31.25	40.95	32.94	25.4727	16.77	8.88545	6.68545	0.6106	1.1098	0.5682	1.2255	-2.35127	-2.22476	-0.68491	-0.973958	1.66636	1.2508	1.45858
242	3	B07	0	hsa-miR-135b	45.33	31.38	42.84	34.73	25.2627	16.24	10.6555	7.79545	0.4333	0.8713	0.4807	0.9566	-2.08887	-2.00914	-0.761948	-1.09663	1.32693	0.91251	1.11972
243	3	C07	0	hsa-miR-575	51.98	36.42	50.41	38.07	46.4927	28.12	11.6955	9.48545	0.764	1.3713	0.7542	1.4501	-2.15201	-1.94094	-0.116705	-0.437058	2.0353	1.50388	1.76959
244	3	D07	0	hsa-miR-34b	53.64	37.54	51.05	39.14	46.3827	27.34	12.5755	9.69545	0.6244	1.1994	0.6754	1.2323	-2.0927	-1.95305	-0.138323	-0.517631	1.95438	1.43542	1.6949
245	3	E07	0	hsa-miR-342-5p	47.21	30.86	42.65	34.54	23.5527	16.39	7.42545	5.03545	0.4514	0.7849	0.3517	0.8104	-2.66854	-2.61554	-0.856652	-1.07545	1.81189	1.54009	1.67599
246	3	F07	0	hsa-miR-661	44.65	31.69	40.09	33.25	24.1327	19.41	10.1155	8.27545	0.547	1.0686	0.4769	0.9981	-2.1421	-1.93712	-0.732251	-0.776554	1.40985	1.16056	1.28521
247	3	G07	0	hsa-miR-568	51.82	41.34	50.33	41.66	45.9027	27.25	13.8255	12.8955	0.8661	1.6335	0.8623	1.4605	-1.90618	-1.68068	-0.132839	-0.612407	1.77334	1.06827	1.42081
248	3	H07	0	hsa-miR-593	50.08	37.08	51.26	37.86	50.5127	23.15	10.0255	8.13545	0.4539	0.9169	0.467	0.9699	-2.32057	-2.18835	-0.0211865	-0.709662	2.29938	1.47868	1.88903
249	3	A08	0	hsa-miR-380*	37.1	28.06	36.54	29.16	18.1582	15.55	7.67636	6.81636	0.4164	0.9575	0.4422	0.9817	-2.27292	-2.04144	-1.00886	-0.907076	1.26407	1.13436	1.19922
250	3	B08	0	hsa-miR-549	45	32.34	43.75	34.44	33.9582	24.01	10.4864	8.99636	0.6395	1.2767	0.6536	1.283	-2.10141	-1.84591	-0.365524	-0.52045	1.73589	1.32546	1.53067
251	3	C08	0	hsa-miR-1538	50.46	34.13	48.16	38.87	33.6082	22.2	13.5564	11.1464	0.7595	1.5573	0.8256	1.5921	-1.89617	-1.61447	-0.519023	-0.808097	1.37715	0.80637	1.09176
252	3	D08	0	hsa-miR-148a*	49.55	36.57	46.1	36.61	33.7182	26.25	13.6764	10.7264	0.6854	1.2251	0.6601	1.1896	-1.8572	-1.7695	-0.45124	-0.47992	1.40596	1.28958	1.34777
253	3	E08	0	hsa-miR-99a	46.59	31.76	42.17	34.78	32.8882	22.49	15.3564	12.3964	0.755	1.3257	0.7155	1.2954	-1.60118	-1.35729	-0.358648	-0.628974	1.24254	0.72832	0.985428
254	3	F08	0	hsa-miR-1228*	51.32	37.91	46.44	37.41	31.3082	20.77	12.7664	11.9464	0.7442	1.4516	0.6983	1.3415	-2.00717	-1.66601	-0.568828	-0.848923	1.43835	0.817084	1.12771
255	3	G08	0	hsa-miR-941	48.98	33.31	44.47	38.29	36.9082	23.28	11.0964	8.85636	0.7455	1.332	0.7152	1.4138	-2.14211	-1.91117	-0.268892	-0.717877	1.87321	1.19329	1.53325
256	3	H08	0	hsa-miR-624	47.45	35.58	49.47	38.02	41.5082	25.26	10.1564	7.70636	0.4351	0.8588	0.8153	0.9341	-2.22402	-2.20694	-0.253158	-0.589904	1.97087	1.61704	1.79395
257	3	A09	0	hsa-miR-658	44.66	33.31	44.6	31.22	33.0436	23.77	11.1973	9.08727	0.6863	1.4139	0.721	1.1947	-1.99584	-1.87404	-0.432671	-0.393329	1.56316	1.48071	1.52194
258	3	B09	0	hsa-miR-638	46.99	35.15	48.3	34.72	31.1936	22.73	13.9873	12.0073	0.628	1.443	0.7665	1.1307	-1.74824	-1.54962	-0.630771	-0.611169	1.11747	0.938447	1.02796
259	3	C09	0	hsa-miR-496	50.19	35.95	49.26	36.85	38.8636	23.77	10.4173	7.94727	0.5177	1.0828	0.5531	0.9966	-2.26842	-2.17746	-0.341996	-0.632523	1.92643	1.54494	1.73568
260	3	D09	0	hsa-miR-664	49.96	37.27	48.73	38.27	40.9336	26.89	12.5673	9.69727	0.7205	1.3565	0.7101	1.2048	-1.9911	-1.94236	-0.251523	-0.509144	1.73958	1.43322	1.5864
261	3	E09	0	hsa-miR-15b*	44.27	32.6	40.85	34.86	40.4036	28.75	14.2773	11.1673	0.647	1.2725	0.5881	1.2229	-1.63261	-1.5456	-0.0158509	-0.278011	1.61676	1.26758	1.44217
262	3	F09	0	hsa-miR-363	46.35	36.03	41.85	35.66	38.9736	30.65	18.0773	14.9973	0.7307	1.3769	0.6125	1.1616	-1.35839	-1.2645	-0.102729	-0.21842	1.25566	1.04608	1.15087
263	3	G09	0	hsa-miR-541*	47.52	35.41	45.21	37.48	43.7936	31.74	13.5273	10.6773	0.6939	1.3001	0.6308	1.2385	-1.81266	-1.72961	-0.0459207	-0.239819	1.76674	1.48979	1.62827
264	3	H09	0	hsa-miR-525-5p	43.86	32.42	43.1	32.66	29.3836	17.57	7.23727	5.67727	0.4307	0.8213	0.4749	0.7682	-2.59939	-2.51361	-0.552675	-0.894411	2.04671	1.6192	1.83296
265	3	A10	0	hsa-miR-136	49.49	37.48	45.9	37.62	29.6391	19.86	12.1682	10.0482	0.7845	1.4322	0.6842	1.8443	-2.02402	-1.89919	-0.630993	-0.921634	1.39303	0.977552	1.18529
266	3	B10	0	hsa-miR-383	49.57	36.32	47.49	38.57	31.9391	19.14	9.75818	7.06818	0.4115	0.8509	0.3748	0.8985	-2.34478	-2.36135	-0.572301	-1.01089	1.77248	1.35046	1.56147
267	3	C10	0	hsa-miR-518a-5p	52.86	36.16	47.74	40.63	35.6091	23.62	14.5082	10.7282	0.5434	1.0579	0.4978	1.1265	-1.86531	-1.75299	-0.422953	-0.782536	1.44236	0.970453	1.2064
268	3	D10	0	hsa-miR-518c*	55.43	41.89	50.05	41.32	37.5591	27.14	15.1282	11.9182	0.6677	1.3177	0.5623	1.2482	-1.87343	-1.81344	-0.414208	-0.60642	1.45922	1.20702	1.33312
269	3	E10	0	hsa-miR-19a	46.84	36.21	44.86	35.31	21.3991	16.95	12.5682	9.82818	0.8351	1.5657	0.7729	1.4543	-1.89797	-1.88139	-1.06788	-1.05879	0.830085	0.8226	0.826343
270	3	F10	0	hsa-miR-331-5p	46.58	34.85	42.45	35.98	32.5391	22.89	13.2682	10.4382	0.7369	1.4077	0.6922	1.3932	-1.81174	-1.73929	-0.383591	-0.652478	1.42815	1.08681	1.25748
271	3	G10	0	hsa-miR-376a*	49.12	38.77	47.05	37.99	45.2391	31.75	17.0482	13.8782	0.5773	1.0769	0.4753	0.9979	-1.52669	-1.48212	-0.0566248	-0.258863	1.47007	1.22326	1.34666
272	3	H10	0	hsa-miR-429	44.2	32.25	39.78	32.94	19.8991	14.19	9.13818	6.78818	0.7389	1.2598	0.702	1.1709	-2.27407	-2.2482	-0.999341	-1.21497	1.27473	1.03324	1.15398
273	3	A11	0	hsa-miR-1224-3p	44.18	35.12	45.66	36.05	36.7845	23.36	12.1091	11.2791	0.6425	1.3598	0.633	1.3438	-1.8673	-1.63864	-0.311831	-0.625959	1.55547	1.01268	1.28408
274	3	B11	0	hsa-miR-155*	48.37	35.59	45.8	38.66	37.7745	26.79	15.8191	13.2091	0.7048	1.4073	0.6393	1.3067	-1.61245	-1.42994	-0.277933	-0.529147	1.33451	0.900794	1.11765
275	3	C11	0	hsa-miR-509-5p	45.69	33.45	41.74	38.16	31.1945	20.73	11.8591	9.77909	0.6612	1.3565	0.5344	1.2706	-1.94589	-1.77423	-0.420137	-0.880341	1.52575	0.893893	1.20982
276	3	D11	0	hsa-miR-522	43.47	34.48	43.67	37.24	27.4545	17.7	10.1591	8.24909	0.5502	1.1012	0.5268	1.1559	-2.09725	-2.06345	-0.669598	-1.0731	1.42765	0.990349	1.209
277	3	E11	0	hsa-miR-362-3p	45.89	35.72	43.85	37.84	27.8645	19.1	11.2391	10.0091	0.591	1.1713	0.5201	1.1407	-2.02965	-1.83542	-0.654146	-0.986339	1.37551	0.849082	1.11229
278	3	F11	0	hsa-miR-548b-3p	48.32	37.73	46.56	39.92	33.8345	23.24	13.3791	11.7091	0.8553	1.605	0.783	1.5612	-1.85264	-1.68808	-0.460594	-0.780502	1.39205	0.907581	1.14981
279	3	G11	0	hsa-miR-409-5p	47.98	38.23	45.71	40.82	24.6945	22.31	14.4191	13.6091	0.744	1.3507	0.6273	1.307	-1.73445	-1.49013	-0.888317	-0.871586	0.846136	0.618549	0.732342
280	3	H11	0	hsa-miR-548d-3p	39.26	31.07	34.64	30.85	25.3245	20.07	12.8791	11.3091	0.8105	1.569	0.6892	1.4653	-1.60803	-1.45804	-0.451903	-0.62023	1.15613	0.837809	0.996968
281	3	A12	1	x	x	x	x	x	x	x	x	x	x	x	x	x	x	x	x	x	x	x	x
282	3	B12	1	x	x	x	x	x	x	x	x	x	x	x	x	x	x	x	x	x	x	x	x
283	3	C12	1	miR-Control	49.04	35.87	43.24	38.02	28.71	20.71	11.94	10.08	0.641	1.322	0.4738	1.2471	-2.03816	-1.83128	-0.590813	-0.876431	1.44734	0.954851	1.2011
284	3	D12	1	miR-149	41.88	31.51	38.12	32.74	21.01	18.95	11.61	10.79	0.497	1.1635	0.4304	1.0276	-1.85089	-1.54611	-0.859472	-0.788856	0.991422	0.757258	0.87434
285	3	E12	1	siLacZ	46.69	37.27	46.75	36.19	32.44	22.09	13.43	12.85	0.7443	1.4958	0.6428	1.3654	-1.79765	-1.53625	-0.527193	-0.712198	1.27046	0.824049	1.04726
286	3	F12	1	siErbB2	41.6	31.79	42.37	32.99	15.63	13.26	8.72	6.84	0.5782	1.032	0.4917	0.9681	-2.25418	-2.2165	-1.43873	-1.31495	0.815458	0.901557	0.858507
287	3	G12	1	siErbB3	46.58	35.28	42.11	36.92	18.4	15.31	9.87	8.24	0.4974	1.1252	0.3862	0.9883	-2.23859	-2.09813	-1.19446	-1.26993	1.04413	0.828206	0.936169
288	3	H12	1	x	x	x	x	x	x	x	x	x	x	x	x	x	x	x	x	x	x	x	x
289	4	A01	1	x	x	x	x	x	x	x	x	x	x	x	x	x	x	x	x	x	x	x	x
290	4	B01	1	miR-Control	30.07	38.76	32.64	35.37	18.39	19.47	5.88	9.92	0.9606	0.9805	1.0328	0.8926	-2.35444	-1.96616	-0.82772	-0.861273	1.52672	1.10488	1.3158
291	4	C01	1	miR-149	26.48	32.06	29.79	28.82	13.82	10.81	6.65	7.99	0.789	0.7761	0.9592	0.6616	-1.99348	-2.00451	-1.10807	-1.4147	0.885406	0.589803	0.737605
292	4	D01	1	siLacZ	29.23	38.23	32.61	34.53	19.78	21.13	6.65	11.18	0.9273	1.1923	1.0049	0.9981	-2.13602	-1.77379	-0.721272	-0.708558	1.41475	1.06523	1.23999
293	4	E01	1	siErbB2	24.76	31.57	29	28.56	5.64	5.67	4.13	4.9	0.7397	0.8097	0.7839	0.7241	-2.5838	-2.6877	-2.36229	-2.33258	0.221512	0.355125	0.288319
294	4	F01	1	siErbB3	28.64	35.96	32.33	34.17	10.49	11.3	4.96	6.37	0.7189	0.7729	0.8066	0.7539	-2.52962	-2.49703	-1.62386	-1.59641	0.905761	0.90062	0.90319
295	4	G01	1	x	x	x	x	x	x	x	x	x	x	x	x	x	x	x	x	x	x	x	x
296	4	H01	1	x	x	x	x	x	x	x	x	x	x	x	x	x	x	x	x	x	x	x	x
297	4	A02	0	hsa-miR-21	29.91	41.42	33.9	38.02	25.9373	31.2264	6.51909	10.8355	0.9043	1.0457	1.0301	1.1725	-2.19789	-1.93457	-0.386258	-0.283994	1.81163	1.65057	1.7311
298	4	B02	0	hsa-miR-1237	30.09	39.29	33.16	36.02	20.8073	22.6064	6.68909	9.10545	0.921	0.8505	0.9787	0.8146	-2.1694	-2.10936	-0.672356	-0.672069	1.49705	1.43729	1.46717
299	4	C02	0	hsa-miR-375	27.63	36.37	27.2	31.64	10.6973	13.7764	5.27909	5.93545	0.7784	0.727	0.6808	0.8262	-2.38787	-2.61532	-1.34636	-1.19955	1.04151	1.41576	1.22864
300	4	D02	0	hsa-miR-15b	25.1	31.9	28.16	28.18	20.2773	19.2964	5.93909	7.35545	0.5737	0.5281	0.6082	0.4565	-2.07937	-2.11667	-0.473784	-0.546343	1.60559	1.57033	1.58796
301	4	E02	0	hsa-miR-548g	32.05	40.3	33.21	37.83	25.2673	27.6564	8.72909	14.2855	1.0016	1.244	1.0751	1.1814	-1.87642	-1.49623	-0.394348	-0.451919	1.48207	1.04431	1.26319
302	4	F02	0	hsa-miR-490-3p	32.38	41.37	34.27	37.47	19.7473	22.8264	8.78909	14.3455	0.8894	0.9369	0.9795	0.9263	-1.88132	-1.52799	-0.795293	-0.715035	1.08602	0.812956	0.94949
303	4	G02	0	hsa-miR-24-1*	28.13	34.9	30.82	29.98	18.7473	17.6264	5.48909	6.77545	0.6493	0.6559	0.7284	0.5508	-2.35747	-2.36484	-0.717186	-0.766266	1.64028	1.59857	1.61943
304	4	H02	0	hsa-miR-876-3p	29.21	30.53	29.84	28.78	10.8373	9.44636	4.58909	3.88545	0.5495	0.3946	0.5668	0.3547	-2.67018	-2.97407	-1.46125	-1.60724	1.20894	1.36684	1.28789
305	4	A03	0	hsa-miR-501-5p	29.23	35.76	32.89	33.33	23.3345	23.4927	5.85818	7.81091	0.8313	1.1944	0.9467	0.8398	-2.31892	-2.19478	-0.495182	-0.504607	1.82374	1.69018	1.75696
306	4	B03	0	hsa-miR-1253	34.05	42.15	35.05	37.38	22.4845	17.1027	8.07818	11.6509	0.9621	0.8811	0.9714	0.9565	-2.07555	-1.85509	-0.640481	-1.12804	1.43507	0.72705	1.08106
307	4	C03	0	hsa-miR-620	31.39	40.69	34.27	36.64	18.5445	18.5727	5.65818	7.62091	0.6737	0.7081	0.7956	0.7008	-2.47189	-2.41664	-0.885951	-0.980234	1.58594	1.43641	1.51117
308	4	D03	0	hsa-miR-96*	29.4	38.5	33.58	34.31	22.3745	21.6527	6.38818	9.18091	0.8294	0.9019	0.98	0.8498	-2.20234	-2.06815	-0.585744	-0.66408	1.6166	1.40407	1.51033
309	4	E03	0	hsa-miR-493	25.48	26.33	26.5	25.25	8.43455	7.83273	3.85818	3.69091	0.7803	0.6241	0.8725	0.6966	-2.72337	-2.83466	-1.65161	-1.6887	1.07176	1.14596	1.10886
310	4	F03	0	hsa-miR-100	28.94	34.34	29.97	30.41	18.7345	19.6427	7.87818	11.0009	0.8466	0.9315	0.9608	0.8655	-1.87713	-1.64227	-0.677818	-0.630551	1.19931	1.01172	1.10551
311	4	G03	0	hsa-miR-505*	34.69	41.26	36.02	36.74	19.1645	20.5527	5.05818	6.77091	0.7414	0.7043	0.8318	0.6499	-2.77783	-2.60732	-0.910358	-0.838022	1.86747	1.7693	1.81839
312	4	H03	0	hsa-miR-626	28.6	33.71	29.69	29.69	13.6145	11.5427	5.34818	7.18091	0.8086	0.9935	0.9459	0.812	-2.41889	-2.23094	-1.12483	-1.36299	1.29407	0.867945	1.08101
313	4	A04	0	hsa-miR-140-3p	28.55	37.05	29.63	38.52	15.5918	20.4491	5.37727	7.56636	0.8848	0.9333	0.8759	1.224	-2.40854	-2.2918	-0.926269	-0.913571	1.48227	1.37823	1.43025
314	4	B04	0	hsa-miR-326	28.73	35.76	31.18	34.73	11.4418	13.0191	5.90727	7.42636	0.7524	0.7032	0.7552	0.8599	-2.28199	-2.26762	-1.4463	-1.41555	0.835689	0.852065	0.843877
315	4	C04	0	hsa-miR-1276	32.07	40.98	32.07	37.87	18.0418	20.5991	5.78727	7.75636	1.029	1.0439	0.9222	0.8482	-2.47027	-2.40147	-0.82988	-0.878475	1.64039	1.52299	1.58169
316	4	D04	0	hsa-miR-629*	33.36	46.44	34.58	41.72	17.4518	20.4291	5.06727	7.95636	0.8579	1.1511	0.9217	0.9054	-2.71884	-2.54519	-0.986561	-1.03011	1.73228	1.51507	1.62368
317	4	E04	0	hsa-miR-1274a	34.23	44.13	34.99	38.5	25.4918	26.9891	6.99727	10.0864	0.8403	0.9938	0.8798	0.778	-2.2904	-2.12935	-0.456908	-0.512482	1.83349	1.61687	1.72518
318	4	F04	0	hsa-miR-1248	30.81	38.35	32.34	37.1	20.0018	21.2291	6.11727	8.03636	0.9278	0.9462	0.9516	0.9254	-2.33244	-2.25461	-0.693189	-0.805377	1.63925	1.44924	1.54424
319	4	G04	0	hsa-miR-187	32.41	37.68	32.99	34.95	22.7918	22.5291	9.50727	11.7564	1.0939	1.1006	1.0399	1.0164	-1.76934	-1.68036	-0.533513	-0.633503	1.23582	1.04685	1.14134
320	4	H04	0	hsa-miR-367	32.39	39.24	33.26	32.49	24.1918	24.1391	10.5073	13.5164	0.8838	1.0145	0.9362	0.8131	-1.62416	-1.53762	-0.459269	-0.428624	1.16489	1.10899	1.13694
321	4	A05	0	hsa-miR-548o	29.41	44.19	32.05	40.02	21.3991	28.2055	7.01636	12.6118	0.8604	1.2851	0.9544	1.2271	-2.06751	-1.80894	-0.582775	-0.504747	1.48474	1.3042	1.39447
322	4	B05	0	hsa-miR-635	31.13	38.23	30.69	36.96	19.4091	23.0355	6.86636	8.51182	0.8934	0.7919	0.8393	0.9219	-2.18069	-2.16717	-0.661036	-0.682109	1.51965	1.48506	1.50235
323	4	C05	0	hsa-miR-1238	25.75	30.96	26.27	29.2	14.4291	17.7855	7.18636	9.08182	0.7458	0.7347	0.7997	0.6861	-1.84124	-1.76935	-0.864436	-0.715271	0.976803	1.05408	1.01544
324	4	D05	0	hsa-miR-335*	33.97	42.8	32.69	37.83	24.8891	27.2455	7.81636	10.7218	0.9226	0.9601	0.9461	0.9392	-2.11969	-1.99706	-0.393336	-0.473515	1.72636	1.52355	1.62495
325	4	E05	0	hsa-miR-637	27.71	33.34	27.79	32.85	11.3791	14.5855	3.94636	4.61182	0.6577	0.6662	0.7305	0.6532	-2.81181	-2.85385	-1.28818	-1.17136	1.52363	1.68248	1.60306
326	4	F05	0	hsa-let-7c	32.08	38.96	30.96	39.25	17.8191	22.9255	8.52636	11.2518	0.8844	0.9594	0.9299	1.0015	-1.91167	-1.79184	-0.796982	-0.775742	1.11469	1.01609	1.06539
327	4	G05	0	hsa-miR-365	24.42	32.1	25.93	26.47	15.1291	18.1255	8.08636	10.6418	0.7075	0.7416	0.7406	0.5935	-1.5945	-1.59283	-0.777297	-0.546341	0.817203	1.04649	0.931845
328	4	H05	0	hsa-miR-1977	31.77	37.6	28.86	33.74	17.8391	28.8655	7.04636	8.81182	0.6234	0.7474	0.7445	0.6851	-2.17271	-2.09322	-0.694029	-0.225116	1.47869	1.8681	1.6734
329	4	A06	0	hsa-miR-675	28.25	38.97	31.68	34.36	15.7164	15.5518	6.70545	9.42727	0.7917	0.9496	0.8505	0.8777	-2.07484	-2.04745	-1.0113	-1.14365	1.06354	0.903805	0.983672
330	4	B06	0	hsa-miR-1297	27.73	37.99	29.05	36.33	17.0864	20.3718	6.49545	9.83727	0.7789	0.9592	0.9156	1.0348	-2.09395	-1.94929	-0.765693	-0.834587	1.32825	1.1147	1.22148
331	4	C06	0	hsa-miR-506	31.94	41.24	29.64	38.14	12.2864	18.7018	4.88545	6.73727	0.5088	0.5253	0.5225	0.4701	-2.7088	-2.61381	-1.27049	-1.02813	1.43831	1.58568	1.512
332	4	D06	0	hsa-miR-636	33.91	43.95	34.47	42.57	22.2964	27.5418	6.11545	8.15727	0.9392	1.0066	0.9831	1.0626	-2.47118	-2.4297	-0.628533	-0.628213	1.84265	1.80149	1.82207
333	4	E06	0	hsa-miR-555	34.75	41.94	37.14	37.18	21.4064	23.1218	7.62545	8.43727	0.6149	0.6452	0.6993	0.5514	-2.18812	-2.31348	-0.794934	-0.685272	1.39318	1.62821	1.51069
334	4	F06	0	hsa-miR-340*	32.02	39.23	31.53	37.52	21.0264	29.7418	7.53545	9.22727	0.8831	1.0171	0.9707	0.9994	-2.08721	-2.08798	-0.584526	-0.335167	1.50268	1.75281	1.62775
335	4	G06	0	hsa-miR-615-3p	37.31	44.11	34.33	39.94	17.1164	19.3018	6.44545	9.25727	0.8802	1.1336	0.9569	1.0166	-2.53321	-2.25245	-1.00409	-1.0491	1.52911	1.20335	1.36623
336	4	H06	0	hsa-miR-453	24.66	29.85	25.16	24.08	7.74636	6.56182	3.41545	4.38727	0.6327	0.6823	0.6502	0.4831	-2.85202	-2.76633	-1.69954	-1.87567	1.15248	0.890667	1.02157
337	4	A07	0	hsa-miR-1260	27.32	39.1	32.38	35.87	21.6036	24.5082	7.72455	11.9927	0.7147	0.8255	0.8874	0.8104	-1.82244	-1.70501	-0.583829	-0.549514	1.23861	1.15549	1.19705
338	4	B07	0	hsa-miR-592	27.26	35.27	29.08	32.58	15.2736	18.2282	4.20455	5.79273	0.74	0.6952	0.8156	0.7233	-2.69676	-2.60613	-0.928984	-0.837816	1.76778	1.76831	1.76805
339	4	C07	0	hsa-miR-877	31.27	41.83	32.67	37.71	22.0736	23.7482	7.55455	11.7127	0.9555	0.9795	1.015	1.0521	-2.04936	-1.83646	-0.565642	-0.66713	1.48372	1.16933	1.32653
340	4	D07	0	hsa-miR-24	30.1	36.94	31.54	35.21	11.7236	11.0582	6.69455	8.31273	0.8593	0.9629	0.9283	0.926	-2.16871	-2.15179	-1.42776	-1.67087	0.740943	0.480919	0.610931
341	4	E07	0	hsa-miR-503	26.02	33.16	30.34	28.86	17.6936	18.1382	5.23455	6.49273	0.5465	0.526	0.6438	0.473	-2.31348	-2.35255	-0.777991	-0.670041	1.53549	1.68251	1.609
342	4	F07	0	hsa-miR-10a	28.72	34.84	30.84	34.61	11.0536	16.7382	4.20455	5.36273	0.7337	0.6469	0.7505	0.6779	-2.77203	-2.69971	-1.48028	-1.04805	1.29175	1.65166	1.47171
343	4	G07	0	hsa-miR-495	33.96	42.95	34.9	37.29	20.3336	21.4782	6.83455	9.24273	0.7864	0.8238	0.8435	0.752	-2.31292	-2.21627	-0.779359	-0.795917	1.53356	1.42035	1.47696
344	4	H07	0	hsa-miR-24-2*	33.13	39.54	31.31	32.6	15.7536	17.9982	5.71455	7.43273	0.6799	0.7007	0.73	0.522	-2.53543	-2.41135	-0.990939	-0.857021	1.54449	1.55433	1.54941
345	4	A08	0	hsa-miR-145	29.75	38.21	32.32	36.91	17.8109	23.2745	5.57364	6.72818	0.8011	0.7024	0.829	0.8075	-2.4162	-2.50566	-0.859666	-0.665259	1.55653	1.8404	1.69847
346	4	B08	0	hsa-miR-625	27.29	34.27	27.5	32.8	10.3909	11.5645	4.33364	5.43818	0.6749	0.6023	0.6978	0.6281	-2.65472	-2.65575	-1.40411	-1.50399	1.25061	1.15176	1.20119
347	4	C08	0	hsa-miR-200c	27.52	34.06	26.26	31.47	9.12091	9.06455	3.81364	5.48818	0.853	0.899	0.849	0.8795	-2.85124	-2.63368	-1.52562	-1.79567	1.32562	0.838008	1.08182
348	4	D08	0	hsa-miR-425	27.73	37.76	30.93	33.73	18.0509	16.0145	4.88364	7.59818	0.7649	0.8907	0.8761	0.8168	-2.50542	-2.31313	-0.776935	-1.07465	1.72848	1.23848	1.48348
349	4	E08	0	hsa-miR-125b-1*	36.45	43.95	35.29	39.63	20.6009	24.7845	8.34364	10.3282	0.8695	0.9508	0.9566	0.9146	-2.12717	-2.08928	-0.776551	-0.677152	1.35062	1.41212	1.38137
350	4	F08	0	hsa-miR-1201	33.32	36.41	31.02	31.93	16.1109	17.4045	7.00364	8.93818	1.0276	0.9777	0.9494	0.8315	-2.25021	-2.02628	-0.945161	-0.875448	1.30505	1.15083	1.22794
351	4	G08	0	hsa-miR-485-5p	31.44	40.12	32.02	32.75	21.2209	24.1145	7.58364	10.4982	0.8376	0.9718	0.8749	0.7809	-2.05164	-1.93418	-0.593487	-0.441591	1.45815	1.49259	1.47537
352	4	H08	0	hsa-let-7a*	33.2	38.16	32.71	32.23	12.3509	13.2445	5.97364	7.10818	0.6894	0.7285	0.742	0.5687	-2.4745	-2.42451	-1.40511	-1.28301	1.06939	1.1415	1.10545
353	4	A09	0	hsa-miR-1256	28.56	35.07	28.91	35.22	12.0482	11.6709	3.21273	4.30364	0.5001	0.3342	0.4769	0.4249	-3.15213	-3.02661	-1.26275	-1.59348	1.88937	1.43313	1.66125
354	4	B09	0	hsa-miR-518e*	30.34	38.46	30.58	42.51	25.2682	31.8209	8.18273	10.8936	0.9148	0.9107	0.9186	0.8732	-1.89057	-1.81987	-0.275267	-0.417827	1.6153	1.40205	1.50867
355	4	C09	0	hsa-miR-377*	24.31	27.61	22.28	28.12	16.3682	19.2409	5.34273	6.83364	0.8763	0.8119	0.827	0.8899	-2.1859	-2.01447	-0.444855	-0.54742	1.74105	1.46705	1.60405
356	4	D09	0	hsa-miR-1207-5p	24.95	29.75	25.69	28.22	14.9082	15.5609	4.35273	5.70364	0.6493	0.6065	0.698	0.578	-2.51905	-2.38294	-0.785103	-0.858792	1.73395	1.52414	1.62904
357	4	E09	0	hsa-miR-548n	32.48	37.43	32.84	35.12	23.8582	27.4809	8.64273	10.0636	0.9268	0.8736	0.884	0.8708	-1.90999	-1.89504	-0.46097	-0.353863	1.44902	1.54118	1.4951
358	4	F09	0	hsa-miR-939	32.8	41.26	33.05	35.94	15.8082	21.8209	5.33273	6.62364	0.8576	0.8506	0.904	0.785	-2.62075	-2.63905	-1.06398	-0.719879	1.55677	1.91917	1.73797
359	4	G09	0	hsa-miR-32	33.76	41.94	31.48	34.49	18.2882	25.1109	9.72273	14.0336	0.9405	1.0807	0.891	0.9387	-1.79588	-1.57944	-0.783524	-0.457864	1.01236	1.12157	1.06697
360	4	H09	0	hsa-miR-148b	34.38	42.38	33.3	38.31	11.9082	13.6009	8.33273	10.6536	0.901	1.0572	0.9416	1.0273	-2.04471	-1.99204	-1.48357	-1.49402	0.56114	0.49802	0.52958
361	4	A10	0	hsa-miR-502-5p	26.23	38.67	27.4	32.74	16.3455	19.9273	3.79182	6.62909	0.6548	0.9202	0.7002	0.7698	-2.79026	-2.54433	-0.745286	-0.71631	2.04497	1.82802	1.9365
362	4	B10	0	hsa-miR-371-5p	32.61	44.04	31.88	40.55	18.1055	21.7773	9.53182	12.9291	0.9603	1.1646	0.9188	1.1383	-1.77449	-1.76819	-0.816227	-0.896879	0.958264	0.871315	0.914789
363	4	C10	0	hsa-miR-520g	29.54	37.94	28.54	34.8	12.5855	9.46727	3.78182	5.01909	0.8763	0.9444	0.8517	0.9232	-2.96552	-2.91822	-1.18123	-1.87807	1.78429	1.04016	1.41222
364	4	D10	0	hsa-miR-192	30.81	36.91	28.13	33.47	13.6355	15.8073	6.14182	8.29909	0.6736	0.7238	0.6145	0.5915	-2.32666	-2.15299	-1.04475	-1.08228	1.28191	1.07071	1.17631
365	4	E10	0	hsa-miR-196a	26.9	33.56	27.24	28.59	18.5455	20.5373	4.80182	6.96909	0.5782	0.6905	0.6341	0.4267	-2.48595	-2.2677	-0.554661	-0.477266	1.93129	1.79043	1.86086
366	4	F10	0	hsa-miR-520a-3p	27.81	27.68	26.64	30.54	9.76545	8.43727	5.69182	4.47909	0.8434	0.5033	0.8486	0.7984	-2.28864	-2.62757	-1.44783	-1.85585	0.840807	0.771715	0.806261
367	4	G10	0	hsa-miR-7-1*	29.28	42.38	30.15	30.57	17.5055	16.8573	6.49182	11.6091	0.8179	1.2796	0.9308	0.7316	-2.17322	-1.86813	-0.784353	-0.858745	1.38887	1.00938	1.19913
368	4	H10	0	hsa-miR-665	31.18	34.64	35.66	31.2	18.1055	15.7473	4.70182	5.74909	0.6868	0.6968	0.8798	0.6201	-2.72933	-2.59103	-0.977882	-0.986444	1.75145	1.60459	1.67802
369	4	A11	0	hsa-miR-1308	31.69	40.68	30.23	35.77	18.3227	19.8636	6.35091	8.35455	0.7512	0.7844	0.7164	0.7032	-2.31899	-2.28369	-0.722347	-0.84862	1.59665	1.43507	1.51586
370	4	B11	0	hsa-miR-20b	30.73	41.24	30.47	37.92	13.3827	13.1936	4.39091	6.86455	0.7976	0.9317	0.8175	0.9148	-2.80706	-2.58681	-1.18702	-1.52312	1.62004	1.06369	1.34187
371	4	C11	0	hsa-miR-653	26.84	31.26	24.36	28.8	12.4627	13.0236	4.21091	5.51455	0.7568	0.782	0.6476	0.6549	-2.67218	-2.503	-0.966894	-1.14494	1.70529	1.35807	1.53168
372	4	D11	0	hsa-miR-410	34.73	42.88	28.86	34.93	20.3527	20.9236	8.42091	11.2645	1.0166	1.1754	0.9022	0.8943	-2.04413	-1.92852	-0.503849	-0.739333	1.54029	1.18918	1.36473
373	4	E11	0	hsa-miR-923	35.33	42.99	33.13	36.24	19.8527	24.6736	7.76091	10.3445	0.9387	1.1501	0.9357	0.8761	-2.1866	-2.05513	-0.738801	-0.554613	1.4478	1.50052	1.47416
374	4	F11	0	hsa-miR-23a	35.49	41.46	32.54	38.48	12.3527	18.9936	6.98091	8.35455	1.021	0.9725	0.9963	1	-2.34593	-2.31109	-1.39738	-1.01859	0.948541	1.29249	1.12052
375	4	G11	0	hsa-miR-1470	36.64	47.48	33.28	40.36	14.6627	15.5336	6.71091	8.71455	1.1001	1.0739	0.9147	0.9185	-2.44884	-2.44582	-1.1825	-1.37753	1.26634	1.06829	1.16731
376	4	H11	0	hsa-miR-136*	26.32	31.82	26.18	26.72	16.6127	15.8236	3.81091	5.87455	0.4207	0.4264	0.53	0.3359	-2.78795	-2.43738	-0.656176	-0.755839	2.13178	1.68155	1.90666
377	4	A12	1	x	x	x	x	x	x	x	x	x	x	x	x	x	x	x	x	x	x	x	x
378	4	B12	1	x	x	x	x	x	x	x	x	x	x	x	x	x	x	x	x	x	x	x	x
379	4	C12	1	miR-Control	32.17	40.34	31.43	37.81	16.86	18.55	5.76	8.64	0.8371	0.8602	0.8442	0.879	-2.48158	-2.22311	-0.898538	-1.02735	1.58304	1.19576	1.3894
380	4	D12	1	miR-149	29.86	33.27	26.81	31.84	13.82	13.63	7.3	7.99	0.7872	0.7268	0.7511	0.6704	-2.03225	-2.05795	-0.956014	-1.22405	1.07623	0.8339	0.955066
381	4	E12	1	siLacZ	35.18	39.65	29.16	37.84	15.8	20.61	7.95	10.65	0.9331	1.0348	0.8022	0.9791	-2.14573	-1.89647	-0.884066	-0.876568	1.26166	1.0199	1.14078
382	4	F12	1	siErbB2	30.44	35.26	27.71	32.49	9.29	7.87	3.52	5.29	0.7364	0.7435	0.7712	0.6551	-3.11232	-2.73669	-1.57666	-2.04556	1.53566	0.691133	1.1134
383	4	G12	1	siErbB3	33.45	40.37	29.68	36.5	11.84	11.3	4.96	6.82	0.7005	0.6769	0.6872	0.6386	-2.75359	-2.56544	-1.32582	-1.69157	1.42777	0.873866	1.15082
384	4	H12	1	x	x	x	x	x	x	x	x	x	x	x	x	x	x	x	x	x	x	x	x
385	5	A01	1	x	x	x	x	x	x	x	x	x	x	x	x	x	x	x	x	x	x	x	x
386	5	B01	1	miR-Control	33	29.06	37.48	28.16	18.56	24.34	10.2	8.08	0.9623	0.896	0.8549	0.9244	-1.6939	-1.84661	-1.01392	-0.210318	0.679973	1.63629	1.15813
387	5	C01	1	miR-149	28.44	27.21	32.39	28.67	14.33	25.72	10.99	10.98	0.8434	0.8759	0.7785	0.9585	-1.37173	-1.30926	-1.17651	-0.156651	0.19522	1.15261	0.673914
388	5	D01	1	siLacZ	31.37	28.67	36.69	28.65	19.26	24.93	11.9	9.33	1.0837	0.8227	1.0209	0.9722	-1.39842	-1.61959	-0.929779	-0.200652	0.468645	1.41894	0.943793
389	5	E01	1	siErbB2	27.1	27.31	30.03	27.11	4.9	9.56	5.06	5.72	0.8009	0.8542	0.8015	0.8446	-2.42108	-2.25534	-2.61555	-1.50374	-0.194467	0.7516	0.278566
390	5	F01	1	siErbB3	30.15	27.53	32.61	30.43	8.01	16.21	7.12	6.34	0.7608	0.5975	0.6454	0.8579	-2.08221	-2.11845	-2.02544	-0.90861	0.0567686	1.20984	0.633304
391	5	G01	1	x	x	x	x	x	x	x	x	x	x	x	x	x	x	x	x	x	x	x	x
392	5	H01	1	x	x	x	x	x	x	x	x	x	x	x	x	x	x	x	x	x	x	x	x
393	5	A02	0	hsa-miR-512-3p	28.58	26.23	47.58	26.19	18.37	17.9473	7.99091	7.33364	0.9469	0.9058	0.994	0.9528	-1.83857	-1.83862	-1.373	-0.545251	0.465571	1.29337	0.879468
394	5	B02	0	hsa-miR-650	29.33	27.5	31.59	28.77	13.31	23.8473	5.73091	5.78364	0.7901	0.7263	0.6989	0.9973	-2.35554	-2.24938	-1.24696	-0.270741	1.10858	1.97864	1.54361
395	5	C02	0	hsa-miR-144	33.48	30.31	40.03	30.16	24.77	34.0073	10.4009	9.84364	0.9337	0.8574	0.8761	1.3844	-1.68659	-1.62253	-0.692488	0.173207	0.994102	1.79574	1.39492
396	5	D02	0	hsa-miR-1263	31.49	29.3	34.67	29.8	19.38	33.3073	7.66091	8.01364	0.7853	0.7425	0.6267	0.8339	-2.03931	-1.87037	-0.839119	0.160525	1.20019	2.0309	1.61554
397	5	E02	0	hsa-miR-217	33.55	28.95	38.36	29.96	22.2	31.3173	14.4409	12.0536	1.1161	0.8805	0.9958	1.0698	-1.21615	-1.26409	-0.789043	0.063921	0.427108	1.32802	0.877562
398	5	F02	0	hsa-miR-513c	31.71	26.23	34.73	29.03	20.16	32.8173	12.8109	10.7536	1.1464	0.8938	0.8922	1.001	-1.30757	-1.28639	-0.784687	0.176911	0.522878	1.4633	0.993091
399	5	G02	0	hsa-miR-1283	34.91	29.2	39.3	31.3	22.89	30.4373	13.1509	10.6936	1.2383	0.9773	1.058	1.1407	-1.40848	-1.44922	-0.779812	-0.0403236	0.628666	1.40889	1.01878
400	5	H02	0	hsa-miR-519d	34.99	31.04	39.66	33.05	11.97	22.8873	8.96091	8.00364	1.1099	0.8513	0.8911	1.0388	-1.96523	-1.9554	-1.72826	-0.530105	0.236964	1.4253	0.83113
401	5	A03	0	hsa-miR-146b-3p	36.35	28.57	39.3	29.8	15.9	23.3345	13.5618	8.55727	1.0116	0.781	0.7997	0.9141	-1.4224	-1.73928	-1.3055	-0.352845	0.116902	1.38643	0.751668
402	5	B03	0	hsa-miR-194	32.55	27.44	32.02	27.76	12.97	19.2745	9.40182	6.82727	1.0482	0.8353	0.6962	0.9951	-1.79165	-2.0069	-1.30379	-0.526311	0.487851	1.48059	0.98422
403	5	C03	0	hsa-miR-497	24.62	23.96	28.43	24.46	16.07	22.0045	6.01182	5.90727	0.4566	0.4714	0.3618	0.5503	-2.03396	-2.02006	-0.823044	-0.152623	1.21091	1.86744	1.53918
404	5	D03	0	hsa-miR-199a-5p	33.01	27.03	36.03	30.88	22.27	31.3245	11.2918	8.41727	1.2182	0.9069	0.8941	1.0502	-1.54763	-1.68314	-0.694097	0.0206208	0.853528	1.70376	1.27864
405	5	E03	0	hsa-miR-509-3-5p	36.15	30.35	37.74	29.48	19.95	26.4145	12.9818	9.96727	1.1516	1.0934	0.812	0.8992	-1.4775	-1.60643	-0.919706	-0.158404	0.557798	1.44802	1.00291
406	5	F03	0	hsa-miR-1227	28.83	24.6	30.03	26.04	21.95	26.6245	11.0318	9.38727	0.9684	0.8682	0.8563	0.9132	-1.3859	-1.38988	-0.452184	0.0320274	0.933717	1.42191	1.17781
407	5	G03	0	hsa-miR-1271	39.17	31.64	41.21	31.48	20.33	29.0645	9.44182	8.05727	0.786	0.771	0.7178	0.8117	-2.05261	-1.97339	-1.01938	-0.115175	1.03323	1.85821	1.44572
408	5	H03	0	hsa-miR-586	31.4	26.65	33.06	27.82	17.99	27.6045	11.8418	8.28727	0.9098	0.7436	0.7818	0.8935	-1.40687	-1.68517	-0.877892	-0.0112166	0.528982	1.67395	1.10147
409	5	A04	0	hsa-miR-320b	13.02	29.2	37.17	29.82	21.27	29.1718	2.55273	8.94091	0.9066	0.8623	0.7632	0.9819	-2.35062	-1.70747	-0.805319	-0.031705	1.5453	1.67577	1.61053
410	5	B04	0	hsa-miR-448	12.85	26.84	36.62	27.42	17.85	22.2818	2.60273	8.39091	0.9758	0.8525	0.9561	0.9227	-2.30367	-1.67749	-1.03671	-0.299362	1.26696	1.37812	1.32254
411	5	C04	0	hsa-miR-886-5p	13.24	31.18	45.91	30.01	25.76	30.2618	2.61273	12.1709	1.0102	0.9967	1.3081	0.9835	-2.34127	-1.35718	-0.833676	0.0120554	1.5076	1.36924	1.43842
412	5	D04	0	hsa-miR-105	13.16	22.97	27.49	22.88	16.78	21.4618	2.37273	7.64091	0.6688	0.6691	0.7451	0.7116	-2.47154	-1.58793	-0.712164	-0.0923147	1.75938	1.49562	1.6275
413	5	E04	0	hsa-miR-147b	13.29	28.98	39.03	28.15	17.22	22.0318	2.85273	9.06091	1.1186	0.9859	1.0865	1.026	-2.21993	-1.67733	-1.1805	-0.353546	1.03943	1.32378	1.18161
414	5	F04	0	hsa-miR-519b-3p	12.85	27.51	33.99	27.73	7.14	12.1118	2.77273	6.62091	1.0544	0.9893	0.9514	1.0309	-2.21239	-2.05485	-2.25111	-1.19503	-0.0387236	0.859823	0.41055
415	5	G04	0	hsa-miR-483-3p	13.08	29.91	35.37	28.55	15.94	24.7918	2.66273	8.26091	0.6858	0.7433	0.5706	0.7329	-2.29639	-1.85626	-1.14987	-0.203627	1.14651	1.65263	1.39957
416	5	H04	0	hsa-miR-424	13.53	26.89	27.18	27.26	12.85	25.7518	2.61273	7.49091	0.6444	0.6016	0.3358	0.6343	-2.37253	-1.84386	-1.08078	-0.0821113	1.29176	1.76175	1.52675
417	5	A05	0	hsa-miR-34c-3p	35.16	28.21	38.39	31.52	21.74	32.9891	7.91364	6.21455	0.68	0.6376	0.6415	0.8107	-2.15152	-2.18249	-0.820379	0.0657215	1.33114	2.24821	1.78968
418	5	B05	0	hsa-miR-431*	32.56	28.02	37.37	29.59	18.46	26.6791	8.28364	6.65455	0.795	0.7438	0.7204	0.8652	-1.97476	-2.07404	-1.01748	-0.1494	0.957287	1.92464	1.44097
419	5	C05	0	hsa-miR-664*	38.4	33.28	40.05	32.34	22.06	32.4991	12.1036	10.5345	0.7301	0.7307	0.5938	0.8176	-1.66567	-1.65953	-0.860369	0.00707968	0.805296	1.66661	1.23595
420	5	D05	0	hsa-miR-651	37.72	29.64	42.36	30.37	30.25	33.6591	12.6336	10.5045	1.0077	0.7654	0.8888	0.8955	-1.57806	-1.49653	-0.485767	0.148349	1.09229	1.64488	1.36859
421	5	E05	0	hsa-miR-618	36.91	28.76	41.38	28.86	27.42	31.8191	15.4136	13.5745	1.2032	0.8885	0.9941	1.019	-1.2598	-1.08316	-0.593705	0.140821	0.666099	1.22398	0.94504
422	5	F05	0	hsa-miR-548i	35.06	28.9	41.72	30.58	23.57	32.9691	13.0736	12.1845	1.0496	0.9178	0.9047	1.0866	-1.42317	-1.24602	-0.823787	0.108526	0.599378	1.35454	0.97696
423	5	G05	0	hsa-miR-518c	32.36	27.19	35.82	31.06	12.67	26.3891	10.5836	9.46455	0.8622	0.8475	0.6833	0.9549	-1.61238	-1.52247	-1.49935	-0.235116	0.113027	1.28735	0.700191
424	5	H05	0	hsa-miR-1184	32.69	28.55	36.08	29.13	19.94	29.2091	13.5336	11.9045	0.8975	0.7998	0.7167	0.8636	-1.2723	-1.26198	-0.855534	0.00391176	0.416766	1.26589	0.841328
425	5	A06	0	hsa-miR-656	31.98	27.4	39.06	25.35	23.31	23.0964	10.5745	8.39818	0.8953	0.7168	0.9015	0.6991	-1.59657	-1.70603	-0.744743	-0.13432	0.851831	1.57171	1.21177
426	5	B06	0	hsa-miR-29c	30.3	25.84	35.07	23.43	21.3	23.5664	10.7745	8.72818	0.7762	0.6688	0.7266	0.5826	-1.49169	-1.56585	-0.719384	0.00837221	0.772307	1.57423	1.17327
427	5	C06	0	hsa-miR-497*	31.06	28.32	34.39	25.44	14.31	20.7764	8.80455	7.48818	0.8873	0.8451	0.7411	0.7243	-1.81874	-1.91913	-1.26497	-0.292156	0.553772	1.62698	1.09038
428	5	D06	0	hsa-miR-27a*	31.96	27.41	33.28	25.84	17.26	21.3464	6.45455	5.11818	0.6796	0.6123	0.5291	0.5916	-2.30788	-2.421	-0.947223	-0.275616	1.36066	2.14538	1.75302
429	5	E06	0	hsa-miR-423-3p	31.77	26.53	35.06	25.35	18.1	23.2964	12.7045	11.0782	0.9787	0.8545	0.822	0.7559	-1.32232	-1.2599	-0.953836	-0.121881	0.368484	1.13802	0.753253
430	5	F06	0	hsa-miR-610	37.77	31.74	34.23	30.89	17.22	29.4864	11.1445	9.00818	0.9065	0.7774	0.4385	0.7219	-1.7609	-1.81699	-0.991176	-0.067092	0.769727	1.7499	1.25981
431	5	G06	0	hsa-miR-1289	28.65	23.64	32.2	23.82	7.35	10.7464	7.61455	6.21818	0.6423	0.5257	0.5253	0.5253	-1.91171	-1.92667	-2.13124	-1.14832	-0.219539	0.77834	0.279401
432	5	H06	0	hsa-miR-1251	34.18	29.59	36.45	28.74	17.62	24.6864	11.3545	9.02818	1.1126	0.9117	0.8104	0.9417	-1.58988	-1.7126	-1.0487	-0.219346	0.541178	1.49326	1.01722
433	5	A07	0	hsa-miR-431	34.51	27.94	39.18	30.64	24.4	32.7936	8.55545	7.28182	0.8287	0.6888	0.767	0.8659	-2.0121	-1.93996	-0.683236	0.0979996	1.32886	2.03796	1.68341
434	5	B07	0	hsa-miR-580	35.46	30.08	41.56	31.17	28.65	35.1736	8.83545	7.50182	0.9104	0.7394	0.7917	0.9362	-2.00482	-2.00349	-0.536661	0.174336	1.46816	2.17783	1.82299
435	5	C07	0	hsa-miR-197	31.11	28	36.38	29.18	21.92	29.6136	8.54545	7.04182	0.7531	0.7179	0.6582	0.8431	-1.86415	-1.99141	-0.730898	0.0212818	1.13325	2.01269	1.57297
436	5	D07	0	hsa-miR-1303	35.75	31.89	48.76	30.96	33.12	35.6836	10.7155	9.88182	1.0145	0.9028	1.268	1.0673	-1.73825	-1.69026	-0.557995	0.204857	1.18025	1.89511	1.53768
437	5	E07	0	hsa-miR-502-3p	28.38	25.36	34.15	27.64	22.03	29.0236	8.39545	8.05182	0.736	0.682	0.7025	0.8291	-1.75719	-1.65517	-0.632416	0.0704707	1.12478	1.72564	1.42521
438	5	F07	0	hsa-miR-644	23.41	21.28	24.87	22.72	5.3	11.3836	4.79545	3.66182	0.455	0.4528	0.3474	0.4643	-2.28739	-2.53887	-2.23034	-0.997001	0.0570432	1.54186	0.799454
439	5	G07	0	hsa-miR-1827	31.6	29.45	39.74	28.87	28.57	31.6136	9.19545	10.0918	0.6396	0.724	0.7792	0.7737	-1.78093	-1.54508	-0.476091	0.130976	1.30484	1.67606	1.49045
440	5	H07	0	hsa-miR-1285	26.76	23.58	25.41	24.05	7.59	14.1236	6.63545	5.87182	0.6233	0.5819	0.3659	0.5776	-2.01181	-2.00568	-1.74322	-0.767925	0.268586	1.23776	0.753173
441	5	A08	0	hsa-miR-611	32.89	27.85	39.67	29.66	21.61	27.5009	10.9464	9.89545	1.0697	0.8741	1.0556	0.9915	-1.5872	-1.49284	-0.876349	-0.109039	0.710848	1.3838	1.04732
442	5	B08	0	hsa-miR-340	23.08	20.18	30.66	23.01	14.71	19.9509	5.77636	4.21545	0.376	0.3329	0.4205	0.4939	-1.99841	-2.25917	-1.05956	-0.205806	0.938849	2.05336	1.4961
443	5	C08	0	hsa-miR-224	29.87	24.75	36.43	27.23	25.91	33.4309	9.65636	8.43545	0.7072	0.57	0.6183	0.6999	-1.62915	-1.55289	-0.491618	0.295986	1.13753	1.84888	1.4932
444	5	D08	0	hsa-miR-367*	33.11	28.02	42.32	28.27	16.58	21.2409	9.67636	7.76545	0.936	0.7683	1.0405	0.8458	-1.77473	-1.85131	-1.3519	-0.412426	0.422834	1.43889	0.930861
445	5	E08	0	hsa-miR-659	32.07	30.81	39.41	31.25	21.94	28.8309	7.36636	7.71545	0.7548	0.7962	0.7619	0.8717	-2.1222	-1.99758	-0.844998	-0.11624	1.2772	1.88134	1.57927
446	5	F08	0	hsa-miR-499-5p	29.63	25.38	35.49	27.26	19.67	28.3209	9.52636	8.03545	0.8141	0.7247	0.7399	0.8525	-1.63706	-1.65924	-0.851416	0.055082	0.785645	1.71432	1.24998
447	5	G08	0	hsa-miR-22*	29.62	26.32	32.97	26.88	12.92	20.7909	8.22636	7.52545	0.7666	0.7188	0.6486	0.8312	-1.84824	-1.80631	-1.35155	-0.37058	0.496697	1.43573	0.966213
448	5	H08	0	hsa-miR-196a*	35.93	29.79	37.77	30.46	16.11	24.6109	7.78636	6.25545	0.8483	0.6697	0.5885	0.7463	-2.20617	-2.25164	-1.22928	-0.307618	0.976883	1.94402	1.46045
449	5	A09	0	hsa-miR-145*	33.04	24.28	36.24	26.04	14.39	19.5482	8.21727	5.50909	0.9734	0.568	0.5948	0.7406	-2.00748	-2.13988	-1.33252	-0.413695	0.674966	1.72619	1.20058
450	5	B09	0	hsa-miR-325	33.43	26.88	37.35	28.49	23.3	32.7782	13.8373	11.0991	1.0762	0.8331	0.8758	1.0172	-1.27258	-1.27609	-0.680778	0.20228	0.591805	1.47837	1.03509
451	5	C09	0	hsa-miR-485-3p	33.6	28.94	35.67	28.66	12.88	22.6482	9.52727	8.10909	0.8536	0.673	0.6555	0.8269	-1.81833	-1.83545	-1.46958	-0.339643	0.348747	1.49581	0.922278
452	5	D09	0	hsa-miR-508-5p	30.6	23.81	32.3	26.42	13	21.5182	8.88727	6.49909	0.8456	0.6247	0.6569	0.786	-1.78372	-1.87326	-1.31302	-0.296074	0.470696	1.57718	1.02394
453	5	E09	0	hsa-miR-195	27.94	23.26	29.11	25.85	15.24	25.6682	7.92727	5.96909	0.5312	0.4357	0.3374	0.5475	-1.81744	-1.96227	-0.933652	-0.0101832	0.883784	1.95208	1.41793
454	5	F09	0	hsa-miR-33a*	32.84	27.09	33.83	23.35	17.55	20.9782	9.79727	9.24909	0.8166	0.7266	0.6144	0.543	-1.745	-1.55038	-0.946832	-0.154533	0.79817	1.39584	1.09701
455	5	G09	0	hsa-miR-944	31.55	27.92	31.62	28.22	17.35	27.9682	8.37727	7.32909	0.6977	0.6255	0.4526	0.6751	-1.91309	-1.92959	-0.865902	-0.0129315	1.04719	1.91666	1.48192
456	5	H09	0	hsa-miR-770-5p	32.3	29.22	36.2	30.02	19.32	24.8582	10.1873	10.5791	0.8797	0.862	0.7484	0.8928	-1.66477	-1.46574	-0.905895	-0.272203	0.758872	1.19354	0.976205
457	5	A10	0	hsa-miR-526b*	36.08	30.28	41.75	32.19	13.74	19.2155	9.29818	7.28273	0.9731	0.8386	0.7712	0.9602	-1.95618	-2.05581	-1.60339	-0.744345	0.352785	1.31147	0.832127
458	5	B10	0	hsa-miR-940	34.06	29.07	35.87	30.86	16.87	31.0255	10.6182	9.07273	0.8115	0.7277	0.532	0.8162	-1.68154	-1.67992	-1.08832	0.00771429	0.593224	1.68764	1.14043
459	5	C10	0	hsa-miR-331-3p	34.33	30.15	37.01	30.98	21.78	31.6155	11.2282	9.84273	0.9826	0.97	0.7413	1.0499	-1.61235	-1.61503	-0.764911	0.0292928	0.847434	1.64432	1.24588
460	5	D10	0	hsa-miR-768-5p	30.31	26.79	31.24	25.25	8.14	18.5155	7.75818	5.92273	0.9406	0.8127	0.6849	0.8888	-1.966	-2.17736	-1.94029	-0.447553	0.0257096	1.72981	0.877759
461	5	E10	0	hsa-miR-888	35.09	29.32	39.9	28.5	25.61	34.4955	14.2982	13.6527	0.9689	0.8914	0.8962	0.9769	-1.29523	-1.1027	-0.639681	0.275444	0.655547	1.37814	1.01684
462	5	F10	0	hsa-miR-589*	34.17	28.94	37.43	31.05	22.09	34.6055	11.2182	10.5627	0.9093	0.8214	0.7824	1.045	-1.60689	-1.45408	-0.760802	0.156406	0.84609	1.61049	1.22829
463	5	G10	0	hsa-miR-758	35.71	31.99	39.26	31.97	16.14	29.8155	10.0782	8.66273	0.9141	0.8368	0.6955	0.9081	-1.82509	-1.88473	-1.28242	-0.100658	0.542673	1.78407	1.16337
464	5	H10	0	hsa-miR-223	36.79	32.76	37.45	33.19	15.47	27.0455	8.94818	7.71273	0.9605	0.8449	0.6819	1.0021	-2.03965	-2.08662	-1.27549	-0.295362	0.764155	1.79126	1.27771
465	5	A11	0	hsa-miR-623	34.89	27.81	41.9	27.54	18.2	21.5527	10.4591	7.61636	1.0095	0.784	0.8352	0.8393	-1.73806	-1.86843	-1.20301	-0.353658	0.535044	1.51477	1.02491
466	5	B11	0	hsa-miR-1295	36.81	28.91	41.87	28.14	21.04	32.0327	10.9191	8.13636	0.8434	0.7258	0.6762	0.6838	-1.75325	-1.82911	-0.992782	0.186924	0.760463	2.01604	1.38825
467	5	C11	0	hsa-miR-1224-5p	38.21	30.13	43.13	29.26	18.85	29.1127	11.2491	8.60636	1.0495	0.8384	0.8525	0.8709	-1.76414	-1.80772	-1.19413	-0.00727977	0.570015	1.80045	1.18523
468	5	D11	0	hsa-miR-125b	40.54	31.47	46.21	29.96	21.41	29.6027	10.8791	8.30636	1.071	0.8372	0.8718	0.9298	-1.89779	-1.92169	-1.10992	-0.0173075	0.787868	1.90438	1.34612
469	5	E11	0	hsa-miR-379	30.17	25.89	31.52	24.82	10.08	17.5627	7.94909	5.93636	0.7419	0.6553	0.5577	0.6963	-1.92425	-2.12474	-1.64477	-0.498986	0.279481	1.62576	0.952619
470	5	F11	0	hsa-miR-376b	33.16	29.64	35.2	27.21	15.65	26.1327	7.80909	5.54636	0.6848	0.5915	0.4911	0.6293	-2.08622	-2.41793	-1.16941	-0.0582793	0.916805	2.35965	1.63823
471	5	G11	0	hsa-miR-602	35.25	31.32	41.68	29.7	17.82	31.8027	11.3891	10.6264	0.9727	0.964	0.9247	0.9209	-1.62997	-1.55944	-1.22586	0.0986876	0.404113	1.65812	1.03112
472	5	H11	0	hsa-miR-587	33.97	29.18	38.09	30.56	18.95	28.1627	11.0991	9.08636	1.0892	0.8616	0.8837	0.9271	-1.61382	-1.6832	-1.00721	-0.117857	0.606605	1.56535	1.08598
473	5	A12	1	x	x	x	x	x	x	x	x	x	x	x	x	x	x	x	x	x	x	x	x
474	5	B12	1	x	x	x	x	x	x	x	x	x	x	x	x	x	x	x	x	x	x	x	x
475	5	C12	1	miR-Control	34.05	28.78	NA	28.56	NA	24.34	10.2	8	0.9338	0.7753	NA	0.8121	-1.73909	-1.84699	NA	-0.230667	NA	1.61633	1.61633
476	5	D12	1	miR-149	28.98	26.77	NA	24.31	NA	19.9	10.15	9.02	0.776	0.7158	NA	0.679	-1.51358	-1.56942	NA	-0.288781	NA	1.28064	1.28064
477	5	E12	1	siLacZ	32.19	31.15	NA	26.1	NA	25.97	10.14	11.08	0.8194	0.8874	NA	0.8524	-1.66655	-1.49127	NA	-0.00720379	NA	1.48407	1.48407
478	5	F12	1	siErbB2	28.43	27.85	NA	25.13	NA	11.1	6.75	5.72	0.6263	0.677	NA	0.7447	-2.07445	-2.28359	NA	-1.17885	NA	1.10474	1.10474
479	5	G12	1	siErbB3	28.15	31.14	NA	26.43	NA	14.82	7.17	7.2	0.5069	0.7072	NA	0.6168	-1.97309	-2.1127	NA	-0.834631	NA	1.27807	1.27807
480	5	H12	1	x	x	x	x	x	x	x	x	x	x	x	x	x	x	x	x	x	x	x	x
481	6	A01	1	x	x	x	x	x	x	x	x	x	x	x	x	x	x	x	x	x	x	x	x
482	6	B01	1	miR-Control	38.39	46.73	35.46	47.33	21.44	27.03	9.52	10.77	1.1964	1.4467	1.2161	1.7616	-2.0117	-2.11733	-0.725888	-0.808193	1.28581	1.30914	1.29747
483	6	C01	1	miR-149	33.99	38.39	31.39	38.05	16.24	21.56	9.55	10.9	0.9727	1.2421	1.1168	1.568	-1.83154	-1.8164	-0.950753	-0.819539	0.880784	0.996863	0.938824
484	6	D01	1	siLacZ	40.19	46.58	36.52	44.12	22.99	23.14	11.41	12.54	1.3303	1.6521	1.4556	2.0135	-1.81654	-1.89317	-0.66768	-0.931044	1.14886	0.962129	1.05549
485	6	E01	1	siErbB2	32.85	39.4	31.54	38.47	6.24	7.84	6.49	5.52	0.9193	1.2501	1.1408	1.5289	-2.3396	-2.83546	-2.33756	-2.29481	0.00203826	0.540647	0.271343
486	6	F01	1	siErbB3	36.82	46.37	36.4	40.02	11.3	12.72	7.47	8.12	0.9267	1.2041	1.1053	1.3598	-2.30131	-2.51364	-1.68762	-1.65362	0.613694	0.860018	0.736856
487	6	G01	1	x	x	x	x	x	x	x	x	x	x	x	x	x	x	x	x	x	x	x	x
488	6	H01	1	x	x	x	x	x	x	x	x	x	x	x	x	x	x	x	x	x	x	x	x
489	6	A02	0	hsa-miR-520d-5p	38.54	47.7	37.19	46.2	32.8709	34.4364	9.97545	12.8155	1.1411	1.4059	1.1016	1.5995	-1.9499	-1.8961	-0.178103	-0.42396	1.7718	1.47214	1.62197
490	6	B02	0	hsa-miR-96	39.65	50.66	33.87	47.48	22.3009	29.2564	8.97545	10.8055	1.0606	1.2975	1.0139	1.4432	-2.14326	-2.22909	-0.602905	-0.698569	1.54036	1.53052	1.53544
491	6	C02	0	hsa-miR-202*	40.68	49.22	39.08	46.26	26.8209	25.8164	11.0955	14.9355	1.4043	1.4202	1.3619	1.738	-1.87435	-1.7205	-0.543072	-0.841479	1.33128	0.879024	1.10515
492	6	D02	0	hsa-miR-141*	30.86	39.86	28.96	36.25	28.1209	28.6864	8.73545	9.87545	0.7724	0.8893	0.7087	1.0107	-1.82078	-2.01302	-0.0424184	-0.337616	1.77837	1.67541	1.72689
493	6	E02	0	hsa-miR-1284	39.4	47.24	38.45	44.58	22.6609	22.8564	9.62545	12.0155	1.5683	1.5925	1.5068	1.8505	-2.03327	-1.97512	-0.762778	-0.963801	1.27049	1.01132	1.1409
494	6	F02	0	hsa-miR-107	39.89	47.1	36.54	45.11	36.3909	34.6264	13.6955	16.0355	1.3131	1.3965	1.1596	1.6312	-1.54233	-1.55446	-0.00589854	-0.381576	1.53643	1.17289	1.35466
495	6	G02	0	hsa-miR-106a	37.78	47.23	37.27	42.36	17.1409	16.4764	7.29545	8.25545	1.1102	1.2656	1.211	1.3221	-2.37255	-2.51628	-1.12057	-1.3623	1.25198	1.15398	1.20298
496	6	H02	0	hsa-miR-371-3p	38.84	45.14	37.29	42.86	20.1909	19.8864	9.59545	13.3955	1.2748	1.3544	1.2911	1.5915	-2.01712	-1.75266	-0.885083	-1.10785	1.13204	0.644811	0.888424
497	6	A03	0	hsa-miR-1267	35.98	47	36.19	40.16	22.3518	22.0727	9.32091	11.4709	1.3056	1.8046	1.3123	1.5655	-1.94865	-2.03468	-0.695199	-0.863494	1.25345	1.17119	1.21232
498	6	B03	0	hsa-miR-185	24.7	37.03	25.58	31.45	13.3218	13.4427	7.11091	7.51091	0.7243	1.1081	0.7041	1.0789	-1.79641	-2.30164	-0.941225	-1.22623	0.85518	1.0754	0.96529
499	6	C03	0	hsa-miR-582-5p	29.07	38.15	29.17	31.69	28.5218	24.8027	10.6109	10.9409	1.0212	1.2618	1.0682	1.3174	-1.45398	-1.80195	-0.0324194	-0.353529	1.42156	1.44842	1.43499
500	6	D03	0	hsa-miR-769-5p	34.07	42.37	31.32	34.49	30.8218	27.3027	8.79091	8.60091	0.9668	1.1613	0.8878	1.1263	-1.95442	-2.30048	-0.0231322	-0.337133	1.93129	1.96335	1.94732
501	6	E03	0	hsa-miR-20a*	42.39	53.1	39.34	48.08	27.6518	22.4027	7.74091	9.59091	1.3229	1.6553	1.2622	1.7611	-2.45315	-2.46897	-0.508623	-1.10176	1.94453	1.36721	1.65587
502	6	F03	0	hsa-miR-215	32.61	30.92	32.61	37.61	21.0018	19.0327	8.05091	5.64091	0.9616	0.638	0.9136	1.0811	-2.01809	-2.45454	-0.6348	-0.982634	1.38329	1.47191	1.4276
503	6	G03	0	hsa-miR-122*	35.59	48.89	37.94	45.7	23.6018	24.7727	9.82091	12.2309	1.2343	1.6704	1.3374	1.7589	-1.85754	-1.99901	-0.684822	-0.883441	1.17272	1.11557	1.14414
504	6	H03	0	hsa-miR-1292	37.6	48.59	39.94	45.99	26.9918	25.5127	10.0609	12.4609	1.2434	1.4479	1.1323	1.5803	-1.90197	-1.96325	-0.565312	-0.850103	1.33666	1.11315	1.2249
505	6	A04	0	hsa-miR-1270	34.03	43.11	33.32	41.41	15.9927	17.2991	7.60636	8.00636	0.8226	0.8878	0.8228	1.1201	-2.16153	-2.4288	-1.05897	-1.25928	1.10256	1.16952	1.13604
506	6	B04	0	hsa-miR-302e	32.15	39.21	30.93	36.4	5.95273	7.18909	5.00636	5.06636	1.2159	1.3168	1.2088	1.5438	-2.68298	-2.9522	-2.37738	-2.34006	0.3056	0.612142	0.458871
507	6	C04	0	hsa-miR-520h	38.31	47.68	35.92	46.39	25.7527	25.2791	7.68636	8.19636	1.2533	1.3531	1.0481	1.6379	-2.31735	-2.54033	-0.480062	-0.875869	1.83729	1.66446	1.75087
508	6	D04	0	hsa-miR-151-3p	36.56	45.37	34.85	43.88	24.9327	22.7191	8.43636	9.66636	1.2785	1.3827	1.359	1.8072	-2.11557	-2.23069	-0.483118	-0.949658	1.63245	1.28104	1.45674
509	6	E04	0	hsa-miR-490-5p	36.39	49.38	36.13	49.07	20.0027	21.4891	6.71636	8.49636	1.1622	1.4476	1.0998	1.7846	-2.43779	-2.53901	-0.853001	-1.19124	1.58479	1.34777	1.46628
510	6	F04	0	hsa-miR-29a	36.25	43.58	32.11	43.85	24.2627	27.3391	12.0464	11.0764	1.1567	1.2285	0.9835	1.5458	-1.58938	-1.97618	-0.404281	-0.681612	1.1851	1.29457	1.23984
511	6	G04	0	hsa-miR-885-3p	32.94	44.03	31.41	44	24.3827	23.3491	7.48636	8.92636	0.9165	1.0954	0.8125	1.2658	-2.1375	-2.30234	-0.365364	-0.914137	1.77214	1.38821	1.58017
512	6	H04	0	hsa-miR-593*	34.88	46.8	36.09	46.89	23.6727	22.9991	7.26636	8.90636	0.8797	1.222	0.8778	1.4306	-2.26309	-2.3936	-0.608373	-1.0277	1.65472	1.3659	1.51031
513	6	A05	0	hsa-miR-513b	37.89	49.59	37.75	44.16	21.7736	24.3155	7.99182	10.1118	1.1612	1.5374	1.1587	1.5404	-2.24522	-2.29401	-0.793894	-0.860867	1.45133	1.43314	1.44223
514	6	B05	0	hsa-miR-1914	36.49	47.87	37.21	44.82	26.3336	26.9655	11.0718	12.9718	1.2999	1.5388	1.3575	1.8486	-1.72061	-1.88374	-0.498784	-0.73303	1.22183	1.15071	1.18627
515	6	C05	0	hsa-miR-19b	34.86	46.37	34.45	43.79	10.9236	15.8255	7.72182	9.64182	1.3898	1.5886	1.3086	1.8514	-2.17456	-2.26581	-1.65705	-1.46835	0.517509	0.79746	0.657485
516	6	D05	0	hsa-miR-31	37.58	48.47	37.77	44.72	24.0636	30.8055	11.2918	13.8318	0.9405	1.2628	0.9987	1.3478	-1.73469	-1.8091	-0.650386	-0.537734	1.0843	1.27137	1.17783
517	6	E05	0	hsa-miR-484	36.57	47.38	35.26	44.22	24.4536	27.7255	10.0818	11.2918	1.1489	1.5031	1.147	1.5797	-1.8589	-2.069	-0.527983	-0.673488	1.33092	1.39551	1.36322
518	6	F05	0	hsa-miR-92b	36.7	50.56	36.33	46.15	32.0536	34.9755	13.1818	14.9518	1.2881	1.7678	1.3625	1.8319	-1.47723	-1.75768	-0.180673	-0.399988	1.29656	1.35769	1.32712
519	6	G05	0	hsa-miR-143	42.41	51.11	40.28	48.1	20.2336	21.1055	8.43182	11.0018	1.2391	1.6233	1.3645	1.7346	-2.33049	-2.21586	-0.993308	-1.18842	1.33718	1.02744	1.18231
520	6	H05	0	hsa-miR-1291	41.05	56.96	42.41	53.99	22.0236	24.7555	8.85182	13.4418	1.2528	1.7313	1.1196	1.7905	-2.21334	-2.08322	-0.945352	-1.12495	1.26798	0.958275	1.11313
521	6	A06	0	hsa-miR-378	43.55	52.17	40.06	47.44	37.0245	32.8618	13.1173	14.5073	1.2567	1.4762	1.262	1.4874	-1.7312	-1.84644	-0.11368	-0.529692	1.61752	1.31675	1.46714
522	6	B06	0	hsa-miR-1178	44.17	53.64	40.21	50.38	14.6645	18.7818	8.81727	10.9473	1.1071	1.3297	1.1349	1.4716	-2.32466	-2.29274	-1.45522	-1.42351	0.86944	0.869223	0.869332
523	6	C06	0	hsa-let-7b	36.4	43.69	34.76	42.43	23.6245	23.2118	10.9173	12.0873	1.1169	1.207	1.0231	1.5012	-1.73733	-1.85381	-0.557142	-0.870225	1.18018	0.983589	1.08189
524	6	D06	0	hsa-miR-654-5p	33.53	41.73	31.75	40.06	16.5145	19.0418	5.12727	6.03727	0.8632	0.9	0.7704	1.124	-2.70919	-2.78912	-0.943019	-1.07299	1.76617	1.71612	1.74115
525	6	E06	0	hsa-miR-617	31.5	37.54	30.56	40.09	18.7145	19.7718	6.12727	7.04727	0.9219	0.9417	0.8364	1.2609	-2.36203	-2.41329	-0.707485	-1.0198	1.65455	1.39349	1.52402
526	6	F06	0	hsa-miR-649	38.59	47.43	37.7	48.41	22.1845	27.7518	12.1773	14.9173	1.2679	1.4928	1.2511	1.8281	-1.66404	-1.66882	-0.76501	-0.802723	0.899026	0.866093	0.88256
527	6	G06	0	hsa-miR-532-3p	38.45	49.85	37.56	50.39	26.3945	25.8618	9.03727	11.5273	1.2427	1.4774	1.1264	1.9559	-2.08902	-2.11254	-0.508957	-0.962314	1.58007	1.15023	1.36515
528	6	H06	0	hsa-miR-125b-2*	40.53	47.54	37.84	48.16	21.3245	23.1018	8.78727	10.2073	1.1918	1.3244	0.9136	1.6135	-2.2055	-2.21954	-0.827397	-1.05983	1.37811	1.15972	1.26891
529	6	A07	0	hsa-miR-452*	31.7	34.98	26.84	13.59	20.5555	5.15818	6.44273	6.25273	0.7116	0.8872	0.6943	0.4458	-2.29874	-2.48397	-0.384863	-1.39761	1.91388	1.08636	1.50012
530	6	B07	0	hsa-miR-744	32.58	42.38	31.17	38.43	33.4155	30.3282	5.33273	6.93273	1.0384	1.3043	0.9165	1.3579	-2.61104	-2.61189	0.100357	-0.341574	2.7114	2.27031	2.49086
531	6	C07	0	hsa-miR-1909*	33.34	39.31	25.86	35.65	18.0355	24.5682	8.99273	9.68273	1.0122	1.1203	0.6476	1.2162	-1.89042	-2.02141	-0.519886	-0.537111	1.37054	1.4843	1.42742
532	6	D07	0	hsa-miR-129-3p	34.81	43.99	34.1	42.6	23.2455	23.5082	6.88273	9.07273	0.9767	1.2464	1.0304	1.5243	-2.33845	-2.27757	-0.552823	-0.85769	1.78563	1.41988	1.60275
533	6	E07	0	hsa-miR-494	41.3	51.79	40.46	49.78	22.2155	22.9782	11.0527	11.6427	0.9975	1.3373	1.0946	1.5289	-1.90174	-2.15324	-0.864933	-1.1153	1.03681	1.03794	1.03737
534	6	F07	0	hsa-miR-302b*	37.69	47.33	37.46	45.92	24.2055	23.3682	10.3827	11.2127	1.4776	1.6198	1.4428	1.933	-1.86	-2.07762	-0.630019	-0.974577	1.22998	1.10304	1.16651
535	6	G07	0	hsa-miR-26b*	40.22	53.67	41.68	51.04	24.7855	21.5482	6.93273	9.36273	1.2373	1.5653	1.1084	1.684	-2.53642	-2.51912	-0.749862	-1.24406	1.78656	1.27505	1.5308
536	6	H07	0	hsa-miR-1293	28.47	41.21	29.16	37.55	12.2955	18.0882	4.27273	6.20273	0.5015	0.7742	0.4501	0.7799	-2.73621	-2.73202	-1.24587	-1.05377	1.49035	1.67825	1.5843
537	6	A08	0	hsa-miR-324-3p	39.92	41.68	36.66	41.03	21.1464	19.1245	8.94818	8.85818	1.1722	1.3305	1.2837	1.6856	-2.15745	-2.23427	-0.793797	-1.10125	1.36365	1.13302	1.24833
538	6	B08	0	hsa-miR-1274b	38.77	48.49	38.06	46.41	27.2464	21.1845	6.86818	9.11818	1.1184	1.3947	1.1132	1.8169	-2.49694	-2.41087	-0.482212	-1.13142	2.01473	1.27945	1.64709
539	6	C08	0	hsa-miR-508-3p	39.83	45.73	38.38	43.86	33.4164	33.3245	8.14818	9.71818	1.2144	1.3677	1.2143	1.6363	-2.28931	-2.23438	-0.1998	-0.396321	2.08951	1.83806	1.96378
540	6	D08	0	hsa-miR-218-2*	35.42	46.13	37.3	46.76	14.6564	16.7545	5.00818	7.11818	1.0547	1.2892	1.2644	1.6167	-2.82221	-2.69612	-1.34765	-1.48072	1.47456	1.2154	1.34498
541	6	E08	0	hsa-miR-513a-3p	35.54	41.09	34.59	44.72	28.8064	28.5545	9.64818	10.5682	1.1118	1.178	1.0728	1.6886	-1.88111	-1.95906	-0.263967	-0.6472	1.61715	1.31186	1.4645
542	6	F08	0	hsa-miR-1226	35.8	43.79	35.89	42.31	29.9864	30.7845	9.02818	10.2082	1.0474	1.2426	1.1735	1.5585	-1.98745	-2.10088	-0.259275	-0.458792	1.72818	1.64208	1.68513
543	6	G08	0	hsa-miR-30d	39.56	46.03	39.38	45.09	14.7164	17.4945	9.18818	11.7382	1.3076	1.4459	1.3763	1.7662	-2.10619	-1.97137	-1.42004	-1.3659	0.686149	0.605463	0.645806
544	6	H08	0	hsa-let-7d*	43.12	48.92	41.2	50.32	28.2264	30.6845	9.96818	11.5382	1.07	1.3468	1.0457	1.6343	-2.11295	-2.08401	-0.545601	-0.71362	1.56735	1.37039	1.46887
545	6	A09	0	hsa-miR-182	44.75	40.68	40.85	46.04	26.4573	24.7009	8.39364	6.70364	1.2188	0.846	1.0211	1.4894	-2.41452	-2.6013	-0.626672	-0.898324	1.78785	1.70298	1.74541
546	6	B09	0	hsa-miR-647	37.28	39.54	34.98	40.81	20.3873	18.9209	9.34364	8.49364	1.1003	1.0242	0.9028	1.5144	-1.99635	-2.21886	-0.778861	-1.10894	1.21748	1.10992	1.1637
547	6	C09	0	hsa-miR-578	32.65	35.02	30.31	37.72	11.8873	14.2209	5.77364	6.09364	0.9106	0.8015	0.7573	1.2909	-2.49953	-2.5228	-1.35038	-1.40732	1.14915	1.11549	1.13232
548	6	D09	0	hsa-miR-141	41.78	47.55	41.73	47.42	20.1073	23.3009	13.3536	12.2236	1.4083	1.4584	1.325	1.8496	-1.64558	-1.95977	-1.05337	-1.02511	0.592212	0.934662	0.763437
549	6	E09	0	hsa-miR-486-3p	38.51	41.22	37.08	45.12	11.6673	15.2409	6.12364	7.08364	1.0698	0.912	0.944	1.3965	-2.65277	-2.54078	-1.66817	-1.56582	0.984599	0.974964	0.979782
550	6	F09	0	hsa-miR-92a-2*	43.38	47.7	40.91	47.47	22.5773	21.8809	10.2236	10.3236	1.4645	1.4117	1.3612	1.7177	-2.08512	-2.20804	-0.857582	-1.11734	1.22754	1.09069	1.15912
551	6	G09	0	hsa-miR-518b	34.58	40.57	33.32	40.46	15.7373	18.1809	8.23364	8.79364	0.9584	0.9969	0.9887	1.196	-2.07034	-2.20588	-1.0822	-1.15407	0.988133	1.05181	1.01997
552	6	H09	0	hsa-miR-492	45.13	51.45	41.34	50.11	30.5973	28.9609	10.5236	10.2436	1.3741	1.4224	1.1258	1.6304	-2.10045	-2.32844	-0.434135	-0.790992	1.66632	1.53745	1.60188
553	6	A10	0	hsa-miR-1915*	31.44	35.07	29.28	32.93	12.7582	13.7273	5.86909	7.81909	0.9517	1.0319	0.8745	1.238	-2.42139	-2.16516	-1.19849	-1.26236	1.2229	0.902807	1.06285
554	6	B10	0	hsa-miR-562	38.75	46.83	36.89	43.8	24.5582	17.4373	7.21909	8.98909	1.0746	1.154	0.9046	1.413	-2.42431	-2.38119	-0.587026	-1.32876	1.83728	1.05243	1.44486
555	6	C10	0	hsa-miR-631	37.34	43.66	32.67	43.43	23.8582	20.8873	7.89909	8.91909	1.2238	1.288	0.7641	1.7415	-2.24096	-2.29134	-0.453482	-1.05607	1.78748	1.23528	1.51138
556	6	D10	0	hsa-miR-297	24.34	27.72	27.23	31.04	16.9682	16.0573	4.05909	5.69909	0.6064	0.5674	0.6711	0.9219	-2.5841	-2.28212	-0.682365	-0.950902	1.90174	1.33122	1.61648
557	6	E10	0	hsa-miR-521	35.18	44.52	38.79	44.36	23.3482	21.5473	8.31909	9.93909	1.1849	1.3392	1.3227	1.6972	-2.08026	-2.16327	-0.732375	-1.04175	1.34788	1.12151	1.2347
558	6	F10	0	hsa-miR-150*	39.06	45.62	40.41	46.21	33.4582	29.0973	8.77909	10.3691	1.2912	1.3398	1.3586	1.6718	-2.15355	-2.13738	-0.272353	-0.667321	1.8812	1.47006	1.67563
559	6	G10	0	hsa-miR-493*	30.64	36.82	31.07	40.05	18.2882	20.8873	4.77909	6.89909	0.939	0.9762	0.7679	1.4099	-2.68061	-2.41601	-0.764611	-0.939178	1.916	1.47683	1.69642
560	6	H10	0	hsa-miR-499-3p	37.5	48.34	39.41	47.27	19.7682	19.5073	6.26909	9.59909	0.9332	1.2189	0.8349	1.4359	-2.58056	-2.33225	-0.995382	-1.27691	1.58518	1.05534	1.32026
561	6	A11	0	hsa-miR-101	36.46	37.85	33.92	34.66	33.1691	27.0636	11.2545	10.6745	1.492	1.2124	1.0901	1.337	-1.69581	-1.82612	-0.0322967	-0.356916	1.66351	1.4692	1.56636
562	6	B11	0	hsa-miR-551b	43.29	42.43	37.58	44.46	33.3691	26.8036	12.4945	10.6445	1.7231	1.3117	1.2872	1.7667	-1.79274	-1.99497	-0.171453	-0.730079	1.62128	1.26489	1.44309
563	6	C11	0	hsa-miR-1200	42.58	45.89	39.8	44.7	32.3991	23.1936	10.9545	9.65455	1.2908	1.1039	0.9573	1.4703	-1.95865	-2.2489	-0.296815	-0.946546	1.66183	1.30235	1.48209
564	6	D11	0	hsa-let-7b*	36.01	38	37.47	38.59	18.7591	16.9836	6.91455	7.53455	1.0938	0.8622	1.0681	1.2075	-2.38069	-2.33441	-0.998146	-1.18408	1.38255	1.15033	1.26644
565	6	E11	0	hsa-miR-1277	44.04	45.35	41.05	45.77	33.1591	26.4336	11.6345	10.0145	1.7194	1.3412	1.3049	1.8227	-1.9204	-2.17901	-0.307978	-0.792027	1.61242	1.38698	1.4997
566	6	F11	0	hsa-miR-1205	27.67	31.42	32.07	34.74	25.1891	23.5536	10.0645	10.4545	0.7426	0.8116	0.872	1.152	-1.45904	-1.58755	-0.348425	-0.560648	1.11062	1.0269	1.06876
567	6	G11	0	hsa-miR-1197	39.96	43.73	40.32	46.85	19.2091	18.7336	8.44455	9.31455	1.3588	1.1963	1.1573	1.6514	-2.24246	-2.23107	-1.06971	-1.32242	1.17276	0.908648	1.0407
568	6	H11	0	hsa-miR-504	35.11	41.67	37.36	41.94	27.4691	25.6336	5.97455	8.80455	0.9812	1.2661	0.9649	1.436	-2.55498	-2.24269	-0.443685	-0.710289	2.1113	1.5324	1.82185
569	6	A12	1	x	x	x	x	x	x	x	x	x	x	x	x	x	x	x	x	x	x	x	x
570	6	B12	1	x	x	x	x	x	x	x	x	x	x	x	x	x	x	x	x	x	x	x	x
571	6	C12	1	miR-Control	41.89	45.08	37.05	39.49	25.08	21.8	11.73	10.62	1.8673	1.369	0.9936	1.4472	-1.8364	-2.0857	-0.562936	-0.857159	1.27347	1.22854	1.25101
572	6	D12	1	miR-149	36.3	36.95	30.36	33.88	15.12	17.21	11.3	10.9	1.1722	1.1582	0.8291	1.2518	-1.68365	-1.76125	-1.00571	-0.977187	0.677933	0.784059	0.730996
573	6	E12	1	siLacZ	38.58	46.03	39.61	40.24	28.11	23.14	11.41	12.1	2.0323	1.5636	1.2788	1.5752	-1.75755	-1.92757	-0.494781	-0.798241	1.26277	1.12933	1.19605
574	6	F12	1	siErbB2	35.41	38.77	30.67	37.28	5.34	11.15	5.08	7.49	1.0877	1.1707	0.777	1.4261	-2.80126	-2.3719	-2.52192	-1.74136	0.27934	0.630545	0.454942
575	6	G12	1	siErbB3	25.8	42.15	35.46	42.82	11.3	14.78	4.97	8.42	0.8939	1.0477	0.8054	1.3148	-2.37605	-2.32364	-1.64987	-1.53464	0.726184	0.789002	0.757593
576	6	H12	1	x	x	x	x	x	x	x	x	x	x	x	x	x	x	x	x	x	x	x	x
577	7	A01	1	x	x	x	x	x	x	x	x	x	x	x	x	x	x	x	x	x	x	x	x
578	7	B01	1	miR-Control	35.36	43.52	37.3	44.5	30.13	25.15	9.4	8.03	0.5915	0.42	0.4713	0.6516	-1.91139	-2.43821	-0.307975	-0.823247	1.60341	1.61496	1.60919
579	7	C01	1	miR-149	29.7	36.02	35.05	38.91	28.53	19.3	8.85	7.93	0.4433	0.3462	0.405	0.4958	-1.74671	-2.18341	-0.296935	-1.01154	1.44978	1.17187	1.31082
580	7	D01	1	siLacZ	31.04	43.27	36.78	46.89	33.26	26.2	8.45	9.5	0.6629	0.3568	0.5114	0.7646	-1.87711	-2.18737	-0.145133	-0.839713	1.73197	1.34765	1.53981
581	7	E01	1	siErbB2	27.9	36.97	32.44	38.96	9.1	7.69	4.31	4.37	0.4793	0.3101	0.3764	0.588	-2.69451	-3.08065	-1.83384	-2.34094	0.86067	0.739712	0.800191
582	7	F01	1	siErbB3	32.43	40.31	36.39	45.25	18.42	13.14	6.34	5.51	0.4427	0.3207	0.3918	0.4703	-2.35477	-2.87101	-0.982269	-1.78395	1.37251	1.08706	1.22978
583	7	G01	1	x	x	x	x	x	x	x	x	x	x	x	x	x	x	x	x	x	x	x	x
584	7	H01	1	x	x	x	x	x	x	x	x	x	x	x	x	x	x	x	x	x	x	x	x
585	7	A02	0	hsa-miR-488	28.15	33.92	32.1	37.66	31.5782	28.2173	5.19909	4.94273	0.3594	0.2715	0.3024	0.4682	-2.4368	-2.77876	-0.0236452	-0.416454	2.41316	2.3623	2.38773
586	7	B02	0	hsa-miR-132*	30.68	36.37	34.6	41.77	29.8882	25.0073	8.38909	7.65273	0.4514	0.3636	0.4127	0.5766	-1.87071	-2.2487	-0.211197	-0.740119	1.65952	1.50858	1.58405
587	7	C02	0	hsa-miR-29b-1*	32.82	40.16	38.53	47.02	34.7682	27.3373	8.18909	6.77273	0.5278	0.3564	0.4048	0.5543	-2.0028	-2.56795	-0.148215	-0.782405	1.85459	1.78555	1.82007
588	7	D02	0	hsa-miR-186	32.53	39.9	38.05	44.86	36.6582	29.4173	9.43909	7.78273	0.5238	0.4026	0.4404	0.609	-1.78505	-2.35804	-0.0537612	-0.608766	1.73129	1.74927	1.74028
589	7	E02	0	hsa-miR-1245	28.36	34.6	32.62	41.54	25.8482	21.1373	6.61909	5.94273	0.4075	0.305	0.3447	0.5039	-2.09915	-2.54157	-0.335694	-0.974712	1.76346	1.56686	1.66516
590	7	F02	0	hsa-miR-122	36.25	47.02	39.96	56.17	35.1782	35.6173	5.56909	5.14273	0.5033	0.3779	0.4409	0.5783	-2.70247	-3.19267	-0.183876	-0.657223	2.51859	2.53545	2.52702
591	7	G02	0	hsa-miR-513a-5p	32.56	42.22	38.06	49.4	31.5782	27.2973	7.37909	6.89273	0.5297	0.3721	0.4289	0.6016	-2.14159	-2.61478	-0.269347	-0.855754	1.87224	1.75903	1.81563
592	7	H02	0	hsa-miR-526b	27.71	35.61	32.9	40.89	20.8082	15.4373	3.14909	3.74273	0.3437	0.2574	0.3316	0.3744	-3.1374	-3.25012	-0.660937	-1.40533	2.47646	1.84479	2.16063
593	7	A03	0	hsa-miR-191*	27.98	37.33	38.24	38.24	29.6464	24.4745	7.39818	7.40545	0.5764	0.3697	0.6036	0.6454	-1.91915	-2.33368	-0.367227	-0.6438	1.55193	1.68987	1.6209
594	7	B03	0	hsa-miR-135b*	30.17	34.89	32.25	39.71	31.7964	28.7845	16.6582	11.1955	0.3953	0.3635	0.3519	0.4841	-0.856884	-1.6399	-0.0204374	-0.464208	0.836446	1.17569	1.00607
595	7	C03	0	hsa-miR-99b	31.77	37.39	32.28	40.36	27.0864	23.9045	11.2382	7.51545	0.4953	0.4203	0.3893	0.5707	-1.49926	-2.31472	-0.253074	-0.755641	1.24618	1.55908	1.40263
596	7	D03	0	hsa-miR-103	34.5	44.81	36.51	46.58	35.7364	32.6345	12.2882	11.5955	0.5181	0.3648	0.346	0.51	-1.48932	-1.95026	-0.0308988	-0.513311	1.45843	1.43695	1.44769
597	7	E03	0	hsa-miR-579	30.47	38.12	33.51	41.69	28.3764	22.9745	4.68818	4.05545	0.3406	0.2626	0.265	0.3574	-2.70029	-3.23261	-0.239902	-0.859665	2.46039	2.37295	2.41667
598	7	F03	0	hsa-miR-200b*	27.25	37.38	31.33	42.41	26.6164	28.2245	5.92818	5.66545	0.4494	0.2819	0.3317	0.4467	-2.20059	-2.722	-0.235231	-0.587454	1.96536	2.13455	2.04996
599	7	G03	0	hsa-miR-574-3p	33.68	44.95	36.84	49.99	30.0264	28.1845	9.19818	7.39545	0.5603	0.3807	0.4273	0.5623	-1.87247	-2.60361	-0.295043	-0.826735	1.57743	1.77688	1.67715
600	7	H03	0	hsa-miR-29a*	31.85	41.92	36.38	46.59	32.2264	30.7345	10.5682	9.55545	0.6222	0.44	0.5205	0.6957	-1.59157	-2.13324	-0.174904	-0.600159	1.41666	1.53308	1.47487
601	7	A04	0	hsa-miR-1304	28.38	34.18	31.21	37.11	31.4745	28.9018	6.99727	6.29818	0.431	0.3327	0.3645	0.4988	-2.02001	-2.44015	0.0121772	-0.360648	2.03219	2.0795	2.05584
602	7	B04	0	hsa-miR-342-3p	33.74	42.72	38.61	50.4	39.6645	37.0518	9.72727	7.83818	0.5834	0.4813	0.5409	0.7394	-1.79435	-2.44632	0.0388755	-0.443879	1.83323	2.00244	1.91783
603	7	C04	0	hsa-miR-1914*	32.75	41.89	34.95	46.76	33.4545	31.7918	8.60727	8.26818	0.5657	0.4146	0.4383	0.6309	-1.92787	-2.34096	-0.0630902	-0.556619	1.86478	1.78434	1.82456
604	7	D04	0	hsa-miR-1182	33.31	45.79	34.52	48.1	31.0645	33.6918	11.5373	11.3982	0.6394	0.4395	0.3849	0.6779	-1.52965	-2.00623	-0.152164	-0.513639	1.37749	1.49259	1.43504
605	7	E04	0	hsa-miR-765	26.23	32.6	27.65	34.61	13.7345	13.6918	3.64727	3.74818	0.3683	0.2703	0.2551	0.3859	-2.84633	-3.12061	-1.00947	-1.33787	1.83686	1.78273	1.8098
606	7	F04	0	hsa-miR-566	36.01	44.71	34.35	53.08	28.4745	28.7218	9.63727	7.92818	0.5694	0.4408	0.3433	0.6962	-1.9017	-2.49554	-0.270637	-0.886021	1.63106	1.60951	1.62029
607	7	G04	0	hsa-miR-548l	32.83	39.31	31.9	45.95	30.0745	32.5118	10.8373	8.84818	0.5037	0.3733	0.3537	0.5702	-1.59901	-2.15144	-0.0850135	-0.499101	1.514	1.65234	1.58317
608	7	H04	0	hsa-miR-1975	34.73	45.01	34.19	49.03	19.6745	23.0918	7.90727	7.66818	0.7115	0.4956	0.4526	0.8014	-2.13493	-2.55329	-0.797244	-1.08628	1.33769	1.46701	1.40235
609	7	A05	0	hsa-miR-1279	34.65	39.98	44.59	42.86	41.5327	31.3991	10.1464	7.79091	0.5397	0.466	0.6724	0.7342	-1.77189	-2.35941	-0.102472	-0.448909	1.66942	1.91051	1.78996
610	7	B05	0	hsa-miR-2110	26.16	30.11	34.1	37.93	19.5127	16.6591	3.38636	3.29091	0.3048	0.2629	0.3669	0.4065	-2.94955	-3.19368	-0.805356	-1.18703	2.1442	2.00665	2.07543
611	7	C05	0	hsa-miR-597	28.83	31.55	29.89	36.84	26.9427	28.2691	5.08636	4.34091	0.3779	0.3313	0.3103	0.4568	-2.50286	-2.86157	-0.149767	-0.382048	2.3531	2.47952	2.41631
612	7	D05	0	hsa-miR-152	32.6	42.64	34.87	46.88	22.6927	17.6991	9.30636	8.14091	0.6354	0.4222	0.4696	0.7262	-1.80858	-2.38895	-0.619756	-1.4053	1.18883	0.983648	1.08624
613	7	E05	0	hsa-miR-1269	33.61	41.27	30.69	46.01	24.2227	28.6091	6.99636	6.28091	0.4398	0.338	0.2922	0.4958	-2.26421	-2.71605	-0.341407	-0.685474	1.92281	2.03057	1.97669
614	7	F05	0	hsa-miR-7-2*	29.87	33.78	29.38	40.2	21.4727	20.9991	7.37636	6.42091	0.5492	0.4229	0.3857	0.6175	-2.01772	-2.39532	-0.452329	-0.936869	1.56539	1.45845	1.51192
615	7	G05	0	hsa-miR-103-as	30.76	32.75	27.31	37.28	26.2327	27.4691	9.08636	7.46091	0.3215	0.2924	0.2341	0.3255	-1.75928	-2.13407	-0.0580615	-0.440593	1.70122	1.69348	1.69735
616	7	H05	0	hsa-miR-1208	33.3	40.29	34.45	46.47	27.8527	26.0991	6.43636	5.79091	0.4934	0.3973	0.4197	0.563	-2.3712	-2.79856	-0.306685	-0.8323	2.06452	1.96626	2.01539
617	7	A06	0	hsa-miR-920	37.15	41.2	41.53	47.14	29.3709	26.6964	8.77545	6.33364	0.5024	0.4591	0.5014	0.6571	-2.08182	-2.70154	-0.499766	-0.820309	1.58205	1.88123	1.73164
618	7	B06	0	hsa-let-7a-2*	29.03	34.68	31.27	42.15	24.9609	25.8864	4.50545	4.80364	0.3505	0.3188	0.3118	0.4737	-2.6878	-2.85191	-0.325109	-0.70334	2.36269	2.14856	2.25563
619	7	C06	0	hsa-miR-100*	36.13	41.54	33.18	48.76	28.1309	33.9564	11.0255	8.84364	0.57	0.4982	0.3822	0.6826	-1.71236	-2.23179	-0.238158	-0.522016	1.4742	1.70977	1.59199
620	7	D06	0	hsa-miR-432	39.67	50.15	38.49	55.73	34.6909	30.8864	11.8355	9.62364	0.4782	0.383	0.3534	0.5157	-1.74493	-2.3816	-0.149926	-0.851484	1.59501	1.53011	1.56256
621	7	E06	0	hsa-miR-182*	28.91	33.92	27.83	36.19	19.4809	20.0264	5.19545	4.94364	0.3818	0.3205	0.3108	0.4383	-2.47625	-2.77849	-0.51458	-0.853691	1.96167	1.9248	1.94323
622	7	F06	0	hsa-miR-1229	35.37	40.19	33.08	45.75	27.4609	31.8264	8.35545	7.02364	0.5362	0.4436	0.3705	0.587	-2.08174	-2.51655	-0.26858	-0.523549	1.81316	1.993	1.90308
623	7	G06	0	hsa-miR-1259	37.38	42.67	36.02	47.46	32.7009	27.2164	8.39545	5.89364	0.4164	0.4094	0.3564	0.5116	-2.15459	-2.85599	-0.139467	-0.802238	2.01512	2.05375	2.03444
624	7	H06	0	hsa-miR-373*	34.2	39.6	38.47	48.33	29.5409	27.4364	9.48545	7.69364	0.5679	0.4577	0.5862	0.7452	-1.85021	-2.36376	-0.38102	-0.81683	1.46919	1.54693	1.50806
625	7	A07	0	hsa-miR-550	30.65	35.95	34.38	38.73	26.3991	22.0636	7.02455	6.35636	0.4919	0.3926	0.4776	0.5918	-2.12541	-2.49972	-0.381081	-0.811781	1.74433	1.68794	1.71613
626	7	B07	0	hsa-miR-657	29.47	36.79	35.22	41.77	37.0191	31.3236	6.73455	6.79636	0.5073	0.3803	0.4867	0.5883	-2.12959	-2.43648	0.0718746	-0.415215	2.20147	2.02126	2.11137
627	7	C07	0	hsa-miR-891b	24.64	28.71	28.11	31.89	22.8191	19.2136	6.13455	6.03636	0.3389	0.281	0.3253	0.3985	-2.00597	-2.2498	-0.300842	-0.730974	1.70513	1.51883	1.61198
628	7	D07	0	hsa-miR-199a-3p	32.37	40.38	35.58	45.16	27.9291	26.7436	7.87455	7.38636	0.5253	0.4308	0.4333	0.6491	-2.03939	-2.4507	-0.349298	-0.75585	1.69009	1.69485	1.69247
629	7	E07	0	hsa-miR-1180	29.49	33.91	30.46	37.51	24.5991	23.3136	7.65455	6.87636	0.3284	0.2878	0.2805	0.4457	-1.94584	-2.30199	-0.308311	-0.686101	1.63753	1.61589	1.62671
630	7	F07	0	hsa-miR-632	29.57	34.79	33.09	40.24	33.7591	31.1836	4.79455	4.58636	0.3314	0.2635	0.2992	0.4117	-2.62467	-2.92325	0.0288808	-0.367841	2.65355	2.55541	2.60448
631	7	G07	0	hsa-miR-93	33.54	41.78	33.06	44.22	20.4091	14.0436	6.33455	5.70636	0.4924	0.3814	0.3448	0.5432	-2.40457	-2.87217	-0.695875	-1.65478	1.70869	1.21739	1.46304
632	7	H07	0	hsa-miR-509-3p	32.19	35.6	30.3	40.69	25.1191	26.1136	5.16455	4.55636	0.4056	0.3713	0.2959	0.4276	-2.6399	-2.96592	-0.270534	-0.639871	2.36937	2.32605	2.34771
633	7	A08	0	hsa-miR-205*	26.16	23.95	31.21	28.45	26.1673	18.9009	6.57364	4.72909	0.2941	0.3075	0.4262	0.4473	-1.9926	-2.34039	-0.254245	-0.589973	1.73835	1.75042	1.74439
634	7	B08	0	hsa-miR-124*	24.05	26.05	30.79	34.67	29.2673	21.9909	5.10364	5.40909	0.3248	0.2977	0.4168	0.49	-2.23644	-2.26783	-0.0731736	-0.656781	2.16327	1.61104	1.88716
635	7	C08	0	hsa-miR-609	27.96	37.57	33.88	41.86	28.4173	23.1409	5.14364	5.60909	0.3477	0.2439	0.3308	0.3945	-2.4425	-2.74374	-0.253666	-0.855127	2.18884	1.88862	2.03873
636	7	D08	0	hsa-miR-491-5p	27.56	31.73	30.8	38.45	18.8973	16.8609	3.91364	4.09909	0.3433	0.2953	0.3454	0.4317	-2.81599	-2.95247	-0.704752	-1.1893	2.11124	1.76317	1.93721
637	7	E08	0	hsa-miR-369-5p	33.98	41.81	34.08	48.62	30.1673	29.1609	6.89364	6.60909	0.4411	0.3799	0.3692	0.5482	-2.30135	-2.66132	-0.175941	-0.737514	2.12541	1.92381	2.02461
638	7	F08	0	hsa-miR-330-5p	28.96	34.06	33.96	41.04	21.7773	16.3709	5.46364	5.34909	0.3254	0.2895	0.3321	0.4206	-2.40613	-2.67071	-0.641013	-1.3259	1.76512	1.34482	1.55497
639	7	G08	0	hsa-miR-1281	32.89	40.84	32.29	48.6	21.6573	20.7409	7.30364	6.84909	0.4846	0.3714	0.3377	0.5796	-2.17096	-2.576	-0.576236	-1.22848	1.59473	1.34752	1.47112
640	7	H08	0	hsa-miR-140-5p	32.2	36.32	35.7	41.72	30.2373	28.1809	7.36364	6.39909	0.3853	0.3555	0.3899	0.4538	-2.12857	-2.50483	-0.239596	-0.566021	1.88897	1.9388	1.91389
641	7	A09	0	hsa-miR-23b	36.43	36.62	36	42.26	29.8455	23.7182	10.5027	6.94182	0.5111	0.5057	0.5159	0.6433	-1.79436	-2.39925	-0.270486	-0.833299	1.52388	1.56595	1.54491
642	7	B09	0	hsa-miR-524-5p	32.63	40.42	37.51	45.21	39.3555	31.1982	8.17273	7.75182	0.4658	0.3999	0.4331	0.543	-1.99731	-2.38246	0.0692883	-0.53518	2.0666	1.84728	1.95694
643	7	C09	0	hsa-miR-516b	30.85	40.56	33.12	47.24	24.7555	20.5882	5.52273	5.83182	0.3767	0.2889	0.319	0.4346	-2.48182	-2.79804	-0.419956	-1.19819	2.06186	1.59985	1.83085
644	7	D09	0	hsa-miR-29b-2*	30.16	37	34.58	46.32	31.5355	32.9182	5.09273	5.63182	0.3492	0.2834	0.3319	0.4383	-2.56613	-2.71585	-0.132963	-0.492751	2.43316	2.2231	2.32813
645	7	E09	0	hsa-miR-654-3p	30.24	33.23	28.96	38.72	34.4055	35.0982	7.23273	6.03182	0.2623	0.2791	0.2636	0.3223	-2.06385	-2.46182	0.248576	-0.141683	2.31242	2.32014	2.31628
646	7	F09	0	hsa-miR-614	30.88	34.84	31.77	43.17	29.5155	25.6382	10.3927	8.21182	0.4322	0.3978	0.3887	0.5724	-1.5711	-2.08497	-0.106195	-0.751735	1.4649	1.33324	1.39907
647	7	G09	0	hsa-miR-596	28.4	34.95	29	42.11	26.9155	25.0382	6.62273	6.70182	0.446	0.3499	0.3254	0.5223	-2.10039	-2.38267	-0.107618	-0.750033	1.99278	1.63263	1.81271
648	7	H09	0	hsa-miR-641	34.14	38.03	34.45	47.91	33.6655	30.7682	8.64273	6.79182	0.4916	0.4694	0.4293	0.7085	-1.9819	-2.48527	-0.033235	-0.638888	1.94867	1.84638	1.89753
649	7	A10	0	hsa-miR-202	30.66	37.68	35.75	40.64	33.9736	25.3355	7.09182	7.14455	0.5009	0.3383	0.4469	0.5686	-2.11213	-2.39888	-0.0735276	-0.681743	2.0386	1.71714	1.87787
650	7	B10	0	hsa-miR-127-3p	33.76	38.25	36.06	43.76	29.8836	24.2155	6.93182	6.27455	0.4398	0.3884	0.4598	0.4956	-2.28401	-2.60788	-0.271044	-0.853685	2.01297	1.75419	1.88358
651	7	C10	0	hsa-miR-542-3p	24.71	25.09	26.65	30.74	23.7836	21.5955	6.01182	5.07455	0.2427	0.2399	0.2259	0.2987	-2.03922	-2.30576	-0.164166	-0.509389	1.87506	1.79637	1.83571
652	7	D10	0	hsa-let-7f-2*	29.72	37.19	33.45	43.71	25.9936	21.9855	5.85182	5.68455	0.4383	0.3636	0.4174	0.5411	-2.34448	-2.7098	-0.363848	-0.991414	1.98063	1.71838	1.84951
653	7	E10	0	hsa-miR-105*	33.9	42.53	37.66	51.69	38.4836	35.7155	7.30182	7.03455	0.4524	0.3896	0.395	0.5752	-2.21496	-2.59595	0.0312121	-0.533337	2.24617	2.06262	2.15439
654	7	F10	0	hsa-miR-518e	34.07	43.58	37.63	49.81	28.5536	21.6655	7.64182	7.72455	0.5289	0.424	0.5151	0.6024	-2.15651	-2.49614	-0.398209	-1.20104	1.75831	1.29511	1.52671
655	7	G10	0	hsa-miR-101*	25.72	27.49	25.12	38.3	16.5136	14.8755	4.34182	4.14455	0.2951	0.2626	0.224	0.365	-2.56652	-2.72962	-0.605179	-1.36441	1.96134	1.36521	1.66328
656	7	H10	0	hsa-miR-224*	29.91	34.91	28.9	41.05	24.7436	20.7655	5.57182	5.85455	0.3947	0.367	0.3123	0.5006	-2.42441	-2.57601	-0.224012	-0.983197	2.2004	1.59281	1.89661
657	7	A11	0	hsa-miR-187*	34.85	43.16	32.67	42.2	29.8218	26.2627	7.37091	8.50727	0.6342	0.4512	0.4385	0.6063	-2.24124	-2.34293	-0.131598	-0.684226	2.10965	1.6587	1.88417
658	7	B11	0	hsa-miR-21*	32.07	39.67	36.06	43.68	24.1618	18.1327	7.22091	7.69727	0.5239	0.3635	0.4407	0.632	-2.15097	-2.36563	-0.57767	-1.26838	1.5733	1.09725	1.33528
659	7	C11	0	hsa-miR-1911	32.79	40.05	32.79	46.82	35.1418	33.9327	8.52091	7.68727	0.48	0.3899	0.3727	0.5965	-1.94418	-2.38126	0.0999329	-0.464448	2.04411	1.91681	1.98046
660	7	D11	0	hsa-miR-302c*	26.91	37.28	32.24	38.69	29.2318	21.3127	6.60091	8.39727	0.5805	0.3572	0.5046	0.5713	-2.02741	-2.15041	-0.141312	-0.860246	1.88609	1.29016	1.58813
661	7	E11	0	hsa-miR-1246	35.01	49.01	40.18	52.49	33.1218	28.9827	6.03091	6.89727	0.5538	0.3787	0.4182	0.5137	-2.53732	-2.82898	-0.278696	-0.856849	2.25862	1.97213	2.11538
662	7	F11	0	hsa-miR-432*	26.64	30.01	28.15	31.28	23.1318	16.7127	4.59091	5.05727	0.3238	0.2661	0.2727	0.3213	-2.53674	-2.56901	-0.283256	-0.904293	2.25349	1.66472	1.9591
663	7	G11	0	hsa-miR-200b	30.42	36.74	28.89	41.71	20.2418	16.7627	5.35091	5.98727	0.5255	0.3918	0.318	0.5578	-2.50716	-2.61738	-0.513231	-1.31514	1.99393	1.30224	1.64809
664	7	H11	0	hsa-miR-1910	36.1	41.18	32.88	50.38	31.5118	29.0427	7.67091	7.89727	0.4318	0.4223	0.3436	0.5807	-2.23453	-2.38252	-0.0613173	-0.794674	2.17321	1.58784	1.88053
665	7	A12	1	x	x	x	x	x	x	x	x	x	x	x	x	x	x	x	x	x	x	x	x
666	7	B12	1	x	x	x	x	x	x	x	x	x	x	x	x	x	x	x	x	x	x	x	x
667	7	C12	1	miR-Control	32.22	39.2	34.17	42.4	30.13	23.95	7.69	7.59	0.5721	0.4207	0.4126	0.5386	-2.0669	-2.36868	-0.18153	-0.824039	1.88537	1.54464	1.71501
668	7	D12	1	miR-149	29.05	32.91	29.59	35.24	27.22	19.3	8.85	7.93	0.4619	0.3807	0.3531	0.4427	-1.71479	-2.05313	-0.120443	-0.868613	1.59435	1.18452	1.38943
669	7	E12	1	siLacZ	30.29	36.59	31.63	41.48	30.07	23.94	7.81	7.89	0.6093	0.4318	0.4334	0.54	-1.95545	-2.21335	-0.0729687	-0.792993	1.88248	1.42036	1.65142
670	7	F12	1	siErbB2	25.53	33.46	29.26	34.28	17.77	11.89	4.46	4.98	0.3593	0.2749	0.3223	0.3709	-2.51708	-2.74822	-0.719486	-1.52762	1.79759	1.2206	1.5091
671	7	G12	1	siErbB3	31.72	37.17	30.38	44.53	19.96	17.01	6.83	6.1	0.4026	0.3659	0.3114	0.4434	-2.21544	-2.60726	-0.60601	-1.38839	1.60943	1.21886	1.41414
672	7	H12	1	x	x	x	x	x	x	x	x	x	x	x	x	x	x	x	x	x	x	x	x
673	8	A01	1	x	x	x	x	x	x	x	x	x	x	x	x	x	x	x	x	x	x	x	x
674	8	B01	1	miR-Control	31.42	35.05	38.47	41.73	21.27	26.57	8.43	6.72	1.1097	1.001	1.3628	1.2213	-1.89808	-2.38288	-0.854914	-0.651287	1.04316	1.73159	1.38738
675	8	C01	1	miR-149	37.78	30.58	36.14	33.69	21.86	17.13	11.22	6.77	1.2577	0.8876	1.0971	0.9107	-1.75155	-2.17536	-0.725303	-0.975795	1.02625	1.19957	1.11291
676	8	D01	1	siLacZ	39.5	33.01	37.19	43.94	25.27	23.21	11.16	7.08	1.4053	1.2513	1.294	1.4836	-1.82352	-2.22108	-0.557489	-0.920788	1.26603	1.30029	1.28316
677	8	E01	1	siErbB2	32.11	28.67	28.92	37.43	5.63	8.39	3.94	2.93	1.0487	0.779	0.8688	1.0839	-3.02676	-3.29057	-2.36086	-2.15745	0.665894	1.13312	0.899506
678	8	F01	1	siErbB3	37.88	35.45	32.98	39.51	10.58	13.09	6.03	4.86	1.0439	0.9177	0.9012	0.8204	-2.65121	-2.86676	-1.64025	-1.59375	1.01095	1.273	1.14198
679	8	G01	1	x	x	x	x	x	x	x	x	x	x	x	x	x	x	x	x	x	x	x	x
680	8	H01	1	x	x	x	x	x	x	x	x	x	x	x	x	x	x	x	x	x	x	x	x
681	8	A02	0	hsa-miR-377	37.85	31.94	35.71	33.98	22.7409	24.2755	8.26455	5.63818	1.3741	0.8535	1.1872	0.7047	-2.19529	-2.50206	-0.651038	-0.485188	1.54425	2.01687	1.78056
682	8	B02	0	hsa-miR-1294	39.67	21.83	24.12	22.9	14.3909	14.4555	4.45455	4.42818	1.4893	0.77	0.9824	0.6626	-3.1547	-2.30153	-0.745072	-0.663734	2.40963	1.63779	2.02371
683	8	C02	0	hsa-miR-1307	37.27	31.32	33.51	36.45	25.4909	25.9355	6.07455	4.05818	1.024	0.7002	0.827	0.6914	-2.61717	-2.94818	-0.394609	-0.490993	2.22256	2.45719	2.33987
684	8	D02	0	hsa-miR-361-3p	41.45	36.86	39.4	42.83	25.6909	27.1155	14.1645	9.22818	1.3411	1.0649	1.1844	1.0913	-1.54909	-1.99794	-0.616938	-0.659506	0.93215	1.33843	1.13529
685	8	E02	0	hsa-miR-299-5p	35.22	36.58	34.09	41.27	11.9409	14.8955	8.24455	6.41818	1.3326	1.1028	1.2241	1.1821	-2.09488	-2.51082	-1.51344	-1.47022	0.581447	1.0406	0.811022
686	8	F02	0	hsa-miR-196b	27.96	29.8	29.28	32.46	26.3609	27.4655	6.20455	4.93818	0.8292	0.7306	0.7385	0.6204	-2.17197	-2.59326	-0.151515	-0.241045	2.02045	2.35222	2.18633
687	8	G02	0	hsa-miR-558	36.19	40.33	37.68	43.31	32.3909	30.4355	7.23455	6.56818	0.7259	0.7528	0.8208	0.6646	-2.32262	-2.61829	-0.21821	-0.508947	2.10441	2.10934	2.10687
688	8	H02	0	hsa-miR-449b*	36.95	13.72	38.5	43.72	39.2609	34.0855	15.9345	1.70818	1.2123	1.1622	1.2472	1.1664	-1.21342	-3.00575	0.0282351	-0.359137	1.24165	2.64661	1.94413
689	8	A03	0	hsa-miR-1287	35.66	29.15	32.24	30.92	20.1518	18.3809	5.32909	2.89636	1.1141	0.695	0.9278	0.6536	-2.74235	-3.33118	-0.677942	-0.750332	2.0644	2.58085	2.32263
690	8	B03	0	hsa-miR-608	35.81	33.35	36.13	35.09	28.8218	24.5409	4.23909	2.76636	0.963	0.6734	0.8731	0.5855	-3.07854	-3.59162	-0.326036	-0.515871	2.7525	3.07575	2.91413
691	8	C03	0	hsa-miR-892a	31.46	30.23	30.21	34.23	24.7018	26.9109	7.78909	5.95636	1.0738	0.9074	1.077	0.9893	-2.01399	-2.34348	-0.290409	-0.34707	1.72358	1.99641	1.85999
692	8	D03	0	hsa-miR-548h	36.08	32.72	34.67	35.88	27.0018	24.0509	12.6091	9.25636	1.2903	0.9867	1.2017	1.0264	-1.51674	-1.82166	-0.360631	-0.577088	1.1561	1.24457	1.20034
693	8	E03	0	hsa-miR-134	26.58	26.84	26.44	29.15	16.6918	16.9109	6.08909	4.64636	0.8218	0.7403	0.8105	0.7255	-2.12604	-2.53021	-0.663581	-0.785542	1.46246	1.74467	1.60357
694	8	F03	0	hsa-miR-22	28.96	28.89	27.13	33.15	19.3618	21.9009	10.0091	7.15636	0.8569	0.6944	0.8536	0.6596	-1.53275	-2.01327	-0.486675	-0.598018	1.04608	1.41525	1.23066
695	8	G03	0	hsa-miR-660	38.31	34.86	33.42	40.66	26.3818	26.7709	9.08909	6.43636	1.1231	0.8361	0.9023	0.7857	-2.07551	-2.43725	-0.341168	-0.602944	1.73435	1.83431	1.78433
696	8	H03	0	hsa-miR-501-3p	36.13	31.24	28.83	40.12	25.4918	29.8209	8.75909	6.02636	1.2362	0.8229	0.7772	0.9795	-2.04434	-2.37403	-0.177537	-0.427997	1.86681	1.94604	1.90642
697	8	A04	0	hsa-miR-30c-1*	34.85	29.6	30.19	26.19	9.47273	8.94636	7.03364	4.66455	1.1096	0.7677	0.8588	0.4969	-2.30882	-2.66579	-1.67222	-1.54964	0.636597	1.11615	0.876372
698	8	B04	0	hsa-miR-374b*	40.7	35.03	37.66	35.87	29.5527	24.3064	9.56364	6.45455	1.083	0.8137	1	0.7078	-2.0894	-2.4402	-0.349742	-0.561444	1.73966	1.87876	1.80921
699	8	C04	0	hsa-miR-200a	41.63	44.02	40.28	49.95	26.5727	26.2964	12.8336	11.6945	1.4238	1.4529	1.3093	1.8764	-1.69769	-1.91232	-0.600117	-0.925621	1.09758	0.986702	1.04214
700	8	D04	0	hsa-miR-138	46.33	46.27	39.49	54.51	24.8727	27.8364	7.68364	6.69455	1.1083	1.2754	0.9356	1.3958	-2.59209	-2.78902	-0.666923	-0.96955	1.92516	1.81947	1.87232
701	8	E04	0	hsa-miR-545*	39.34	40.9	36.42	47.94	30.4627	31.9564	10.3736	8.53455	1.5472	1.3134	1.4246	1.5715	-1.92308	-2.26071	-0.257686	-0.585127	1.66539	1.67559	1.67049
702	8	F04	0	hsa-miR-203	40.17	34.08	35.87	36.12	25.9227	21.1764	7.23364	5.22455	1.2448	0.9879	1.2364	0.8123	-2.47333	-2.70555	-0.46856	-0.770343	2.00477	1.9352	1.96999
703	8	G04	0	hsa-miR-612	35.65	35.52	32.46	36.13	26.0327	22.4064	8.58364	7.16455	1.116	0.9286	0.8854	0.6773	-2.05424	-2.30968	-0.318337	-0.689289	1.7359	1.6204	1.67815
704	8	H04	0	hsa-miR-767-3p	42.73	40.54	37.55	48.14	18.9727	19.1864	8.65364	8.22455	1.1983	1.1564	1.3469	1.3215	-2.30387	-2.30134	-0.984886	-1.32715	1.31899	0.974183	1.14658
705	8	A05	0	hsa-miR-422a	42.04	40.91	41.36	42.82	35.6836	34.7618	10.8282	6.84273	1.41	1.131	1.2066	1.022	-1.95697	-2.57981	-0.212974	-0.300781	1.744	2.27903	2.01151
706	8	B05	0	hsa-miR-27b*	40.44	40.31	41.37	41.33	25.1536	23.5318	9.36818	6.71273	1.3685	1.1654	1.305	0.901	-2.10994	-2.58617	-0.717818	-0.812577	1.39212	1.77359	1.58286
707	8	C05	0	hsa-miR-523	35.71	39.88	35.63	41.59	24.0836	25.5118	9.63818	8.61273	1.4861	1.4853	1.3603	1.424	-1.8895	-2.21112	-0.565039	-0.705071	1.32446	1.50605	1.41525
708	8	D05	0	hsa-miR-548a-5p	35.1	38.4	36.82	45.24	35.0036	33.0118	13.7582	10.5627	1.6616	1.3789	1.4134	1.8039	-1.35118	-1.86212	-0.0729848	-0.454616	1.2782	1.40751	1.34285
709	8	E05	0	hsa-miR-200a*	33.25	36.69	30.47	38.95	29.9636	26.9818	9.19818	7.04273	1.123	1.0377	0.9274	0.9413	-1.85393	-2.38118	-0.0241768	-0.529636	1.82976	1.85155	1.84065
710	8	F05	0	hsa-miR-29b	33.26	30.92	27.74	40.67	20.3836	26.5518	9.47818	6.74273	1.0937	0.8195	0.9309	0.9602	-1.81111	-2.19714	-0.444556	-0.615154	1.36655	1.58198	1.47427
711	8	G05	0	hsa-miR-155	32.34	30.66	28.25	36.56	14.4636	15.4018	9.87818	7.25273	1.0088	0.8171	0.7694	0.8463	-1.711	-2.07976	-0.965821	-1.24717	0.745182	0.832597	0.788889
712	8	H05	0	hsa-miR-452	36.18	36.04	32.87	43.95	24.1636	21.5918	7.49818	5.06273	1.439	1.1703	1.1965	1.3277	-2.27058	-2.83161	-0.443934	-1.02538	1.82665	1.80623	1.81644
713	8	A06	0	hsa-miR-451	34.45	31.2	33.49	34.02	16.2845	14.5073	7.94273	5.18091	1.7527	1.2568	1.5703	1.3756	-2.1168	-2.59027	-1.04023	-1.22961	1.07657	1.36066	1.21862
714	8	B06	0	hsa-miR-634	24.83	26.76	27.53	26.02	19.5745	13.7073	3.84273	2.66091	0.5903	0.5603	0.7409	0.3881	-2.69188	-3.33009	-0.492026	-0.924679	2.19986	2.40541	2.30263
715	8	C06	0	hsa-miR-1265	37.53	38.88	39.06	42.85	36.1645	30.3973	13.6427	9.88091	1.2755	1.0105	1.4333	1.2723	-1.45991	-1.97631	-0.111116	-0.495353	1.3488	1.48096	1.41488
716	8	D06	0	hsa-miR-591	33.43	33.03	33.68	39.06	18.5445	14.2773	10.0027	4.30091	1.1851	0.8383	1.1258	1.0541	-1.74075	-2.94106	-0.860897	-1.45197	0.879853	1.48909	1.18447
717	8	E06	0	hsa-miR-875-3p	42.52	40.05	39.45	46.6	25.5145	23.2373	9.55273	6.14091	1.482	1.0942	1.4469	1.3946	-2.15416	-2.70528	-0.628705	-1.00389	1.52545	1.70139	1.61342
718	8	F06	0	hsa-miR-588	39.98	36.73	39.64	47.42	19.8345	17.8273	9.36273	7.13091	1.4161	1.1025	1.3466	1.3725	-2.09428	-2.3648	-0.998942	-1.41141	1.09534	0.953391	1.02436
719	8	G06	0	hsa-miR-219-1-3p	34.85	35.07	34.6	42.75	29.1745	23.0873	7.37273	4.88091	0.8609	0.6663	0.8247	0.756	-2.24089	-2.84502	-0.246062	-0.888827	1.99483	1.95619	1.97551
720	8	H06	0	hsa-miR-208a	31.12	34.1	31.81	38.65	29.0445	24.7973	8.36273	6.76091	0.9525	0.9622	1.0182	0.9649	-1.8958	-2.33448	-0.131213	-0.640287	1.76458	1.6942	1.72939
721	8	A07	0	hsa-miR-205	39.59	34.19	40.61	37.95	26.9055	24.2427	9.40727	6.09909	1.2145	0.9356	1.1865	0.9491	-2.07329	-2.48691	-0.593936	-0.646548	1.47935	1.84036	1.65986
722	8	B07	0	hsa-miR-1203	37.92	35.06	36.67	38.72	27.2355	30.8027	9.84727	6.67909	1.5276	1.0812	1.4449	1.2034	-1.94516	-2.3921	-0.429114	-0.330021	1.51605	2.06208	1.78907
723	8	C07	0	hsa-miR-18b*	36.85	33.01	34.6	38.37	21.7055	22.8127	10.2673	6.71909	1.3613	0.9182	1.2807	1.1117	-1.84361	-2.29657	-0.672714	-0.75014	1.1709	1.54643	1.35866
724	8	D07	0	hsa-miR-548j	34.8	29.07	35.46	37.79	31.8255	25.6427	12.2973	8.02909	1.2887	0.8307	1.3028	1.1708	-1.50075	-1.85622	-0.156011	-0.559455	1.34474	1.29677	1.32075
725	8	E07	0	hsa-miR-769-3p	33.29	29.94	33.29	34.35	26.4255	21.8027	6.85727	4.57909	0.9889	0.7442	0.8905	0.88	-2.27938	-2.70894	-0.333161	-0.655801	1.94622	2.05314	1.99968
726	8	F07	0	hsa-miR-362-5p	37.18	35.18	36.31	38.82	40.2455	34.4927	9.77727	6.65909	1.011	0.8828	0.9539	0.8377	-1.92702	-2.40136	0.148459	-0.170508	2.07548	2.23085	2.15317
727	8	G07	0	hsa-miR-1911*	30.9	32.4	34.76	37.45	27.8555	15.7727	4.94727	3.56909	0.8645	0.7894	0.9173	0.7291	-2.6429	-3.18237	-0.319468	-1.24753	2.32343	1.93483	2.12913
728	8	H07	0	hsa-let-7a	40.1	37.75	37.13	42.22	27.3455	24.7727	11.9273	9.57909	1.1418	1.0802	1.2334	1.0446	-1.74934	-1.97852	-0.441284	-0.769174	1.30805	1.20934	1.2587
729	8	A08	0	hsa-miR-767-5p	40.01	33.34	38.74	38.05	16.9164	19.8182	8.41182	6.04727	1.3389	0.9201	1.5457	1.0027	-2.24987	-2.4629	-1.1954	-0.941072	1.05447	1.52183	1.28815
730	8	B08	0	hsa-miR-936	39.88	34.91	40.21	42.61	22.8764	23.6982	9.45182	6.54727	1.6079	1.1131	1.9247	1.4226	-2.077	-2.41467	-0.813697	-0.846416	1.26331	1.56826	1.41578
731	8	C08	0	hsa-miR-372	29.34	28.25	32.01	31.33	7.05636	7.45818	4.70182	3.78727	1.1192	0.9539	1.1717	1.0616	-2.64158	-2.89902	-2.18153	-2.07065	0.460052	0.828371	0.644212
732	8	D08	0	hsa-miR-548m	37.21	35.75	38.18	40.58	28.1364	26.4382	8.47182	6.74727	1.2479	1.0914	1.4558	1.204	-2.13495	-2.40557	-0.440381	-0.618146	1.69457	1.78742	1.74099
733	8	E08	0	hsa-miR-129*	34.5	35.3	33.8	37.45	22.5664	23.9382	7.35182	6.41727	1.0675	1.0625	1.1768	0.9498	-2.23042	-2.45964	-0.582849	-0.645652	1.64757	1.81398	1.73078
734	8	F08	0	hsa-miR-628-3p	44.3	36.29	40.27	43.79	25.5664	25.7082	11.2218	8.54727	1.3206	1.0535	1.439	1.1948	-1.981	-2.08604	-0.655458	-0.768374	1.32554	1.31766	1.3216
735	8	G08	0	hsa-miR-191	39.98	31	37.16	41.44	34.8764	33.4282	13.4818	8.59727	1.3156	0.8913	1.2631	1.2719	-1.56826	-1.85032	-0.0915009	-0.309959	1.47676	1.54036	1.50856
736	8	H08	0	hsa-miR-514	41.62	35.33	38.75	42.75	29.1564	26.8782	10.4518	7.75727	1.235	1.0747	1.4771	1.1884	-1.99352	-2.18727	-0.410386	-0.669489	1.58314	1.51778	1.55046
737	8	A09	0	hsa-miR-188-3p	37.84	33.07	35.35	41.57	29.2573	28.1736	9.00636	6.30545	1.3217	0.8737	1.1283	1.1781	-2.0709	-2.39085	-0.272915	-0.561197	1.79798	1.82965	1.81382
738	8	B09	0	hsa-miR-130a*	37.65	33.15	36.28	41.47	25.6773	22.9136	8.72636	6.17545	1.436	1.047	1.2624	1.2841	-2.1092	-2.42439	-0.498682	-0.855862	1.61051	1.56853	1.58952
739	8	C09	0	hsa-miR-222*	34.67	30.14	31.36	39.36	18.7273	18.6736	7.76636	4.57545	1.2453	0.8703	0.9009	1.1466	-2.15838	-2.71969	-0.743785	-1.07573	1.41459	1.64397	1.52928
740	8	D09	0	hsa-miR-220c	38.98	34.75	37.74	41.89	24.7473	18.8536	7.26636	4.90545	1.1061	0.8128	0.9848	0.9331	-2.42343	-2.82455	-0.608825	-1.15176	1.8146	1.67279	1.7437
741	8	E09	0	hsa-miR-1257	37.55	33.16	33.69	37.34	27.1173	23.4436	8.22636	5.65545	0.9755	0.662	0.7806	0.7721	-2.19049	-2.55173	-0.313108	-0.671526	1.87738	1.8802	1.87879
742	8	F09	0	hsa-miR-517b	42.72	34.1	35.67	43.09	19.6673	19.0536	7.87636	4.93545	1.4872	0.9646	1.2381	1.251	-2.43931	-2.78852	-0.858914	-1.17729	1.5804	1.61123	1.59581
743	8	G09	0	hsa-miR-454*	35.92	30.04	33.98	39.38	31.4273	22.6436	11.7864	7.67545	1.2934	0.8709	1.2595	1.0797	-1.60767	-1.96856	-0.112669	-0.798357	1.495	1.1702	1.3326
744	8	H09	0	hsa-miR-221	41.38	49.13	39.4	47.09	30.1573	26.3336	8.86636	9.06545	1.3664	1.6589	1.2633	1.2081	-2.22252	-2.43815	-0.38569	-0.838514	1.83683	1.59964	1.71823
745	8	A10	0	hsa-miR-643	46.84	39.1	35.81	37.82	18.8882	21.8691	11.3909	10.3036	1.7748	1.354	1.5557	1.0514	-2.03986	-1.92402	-0.922879	-0.790256	1.11698	1.13376	1.12537
746	8	B10	0	hsa-miR-639	37.51	33.38	36.74	35.75	30.1282	26.9591	9.63091	8.38364	1.8428	1.1041	1.4323	1.0476	-1.96153	-1.99334	-0.286238	-0.407171	1.67529	1.58616	1.63073
747	8	C10	0	hsa-miR-103-2*	27.96	23.51	29.96	31.9	17.1482	14.2091	5.52091	2.95364	0.9609	0.563	0.9348	0.9592	-2.34039	-2.99271	-0.804982	-1.16674	1.5354	1.82597	1.68069
748	8	D10	0	hsa-miR-548k	37.8	31.44	39.74	41.53	38.0182	32.2791	10.8709	9.03364	1.4433	0.6645	1.2643	0.9401	-1.79791	-1.79922	-0.0639023	-0.363554	1.73401	1.43567	1.58484
749	8	E10	0	hsa-miR-1244	34.77	18.97	32.9	27.49	22.7582	13.1891	8.90091	3.41364	1.2067	0.321	1.059	0.4664	-1.96582	-2.47434	-0.531702	-1.05956	1.43412	1.41478	1.42445
750	8	F10	0	hsa-miR-605	39.63	35.61	38.85	43.75	39.2182	35.5291	9.24091	7.54364	1.0846	0.7661	1.0358	0.8669	-2.10049	-2.23895	0.0136081	-0.300282	2.11409	1.93867	2.02638
751	8	G10	0	hsa-miR-520c-3p	33.4	29.17	32.11	36.3	7.88818	8.66909	5.46091	4.16364	1.1369	0.961	1.2125	1.1033	-2.61264	-2.80857	-2.02526	-2.06602	0.587377	0.742552	0.664965
752	8	H10	0	hsa-miR-877*	37.45	38	41.61	43.39	32.6482	31.1691	8.44091	8.14364	0.922	0.8637	1.2778	0.8665	-2.1495	-2.22225	-0.349928	-0.477247	1.79957	1.74501	1.77229
753	8	A11	0	hsa-miR-346	39.51	36.88	34.01	38.48	30.6591	29.4045	7.60545	5.28182	1.1359	0.9748	1.0143	0.8326	-2.37711	-2.80373	-0.149644	-0.38807	2.22747	2.41566	2.32156
754	8	B11	0	hsa-miR-937	38.67	34.31	33.91	37.62	28.5691	26.7745	12.0955	7.89182	1.6314	1.1676	1.3439	1.1323	-1.67675	-2.1202	-0.247256	-0.490638	1.42949	1.62956	1.52953
755	8	C11	0	hsa-miR-30d*	33.79	32.82	30.61	39.36	25.2791	30.5445	9.86545	7.12182	1.3551	1.0022	1.4016	1.0781	-1.77614	-2.20426	-0.276058	-0.365815	1.50008	1.83844	1.66926
756	8	D11	0	hsa-miR-663	42.15	40.24	38.57	44.15	24.5591	22.3345	10.8355	9.28182	1.6047	1.3158	1.6037	1.3029	-1.95977	-2.11615	-0.651222	-0.983137	1.30855	1.13301	1.22078
757	8	E11	0	hsa-miR-143*	44.2	38.72	38.25	46.55	20.7791	19.0545	9.89545	6.52182	1.4844	1.0704	1.2599	1.1703	-2.15921	-2.56973	-0.880327	-1.28865	1.27888	1.28109	1.27998
758	8	F11	0	hsa-miR-26a-1*	43.23	38.06	38.03	45.01	27.4591	28.1245	13.4255	9.25182	1.6531	1.099	1.3603	1.2498	-1.68706	-2.04047	-0.469854	-0.678416	1.21721	1.36205	1.28963
759	8	G11	0	hsa-miR-125a-5p	49.68	43.16	42.62	49.76	29.9691	34.0845	10.8855	8.11182	1.467	1.1456	1.4429	1.1407	-2.19026	-2.4116	-0.508055	-0.545869	1.68221	1.86573	1.77397
760	8	H11	0	hsa-miR-339-3p	38.18	33.96	35.96	39.84	24.6991	22.8545	10.9655	7.81182	1.2192	0.8684	1.2824	0.9572	-1.79985	-2.12011	-0.541935	-0.801737	1.25792	1.31837	1.28814
761	8	A12	1	x	x	x	x	x	x	x	x	x	x	x	x	x	x	x	x	x	x	x	x
762	8	B12	1	x	x	x	x	x	x	x	x	x	x	x	x	x	x	x	x	x	x	x	x
763	8	C12	1	miR-Control	35	30.24	38.65	40.58	21.27	21.6	8.43	5.84	1.4641	0.8128	1.3433	1.0548	-2.05375	-2.37242	-0.861648	-0.909738	1.1921	1.46268	1.32739
764	8	D12	1	miR-149	37.45	29.22	31.87	34.31	18.21	16.13	10.55	6.56	1.3008	0.7707	1.4479	0.8449	-1.82772	-2.15519	-0.807468	-1.08888	1.02025	1.06631	1.04328
765	8	E12	1	siLacZ	41.51	34.82	38.55	43.53	22.78	24.57	10.04	7.71	1.5227	0.9964	1.4718	1.2579	-2.0477	-2.17511	-0.758963	-0.825112	1.28874	1.35	1.31937
766	8	F12	1	siErbB2	32.97	29.53	31.87	37.86	8.53	9.25	6.62	4	1.0593	0.7474	1.1289	0.7749	-2.31625	-2.88411	-1.90158	-2.03315	0.414669	0.85096	0.632815
767	8	G12	1	siErbB3	40.21	32.54	39.19	41.75	12.64	13.09	7.97	4.86	1.0875	0.7232	1.1641	0.7988	-2.3349	-2.74319	-1.63249	-1.67331	0.702414	1.06987	0.886144
768	8	H12	1	x	x	x	x	x	x	x	x	x	x	x	x	x	x	x	x	x	x	x	x
769	9	A01	1	x	x	x	x	x	x	x	x	x	x	x	x	x	x	x	x	x	x	x	x
770	9	B01	1	miR-Control	34.8	34.72	40.03	34.98	19.87	18.21	7.56	6.78	0.5574	1.0088	0.6379	1.0323	-2.20263	-2.35641	-1.01049	-0.941799	1.19214	1.41461	1.30337
771	9	C01	1	miR-149	31.03	31.94	36.33	32.85	20.3	16.14	8.92	6.64	0.4721	0.9275	0.5191	0.9497	-1.79855	-2.26611	-0.839682	-1.02525	0.958866	1.24086	1.09986
772	9	D01	1	siLacZ	34.06	38	37.91	37.64	18.7	19.5	9	8.81	0.602	1.2916	0.7027	1.3453	-1.92008	-2.10879	-1.01954	-0.948793	0.900541	1.15999	1.03027
773	9	E01	1	siErbB2	30.38	33.83	34.54	33.17	10.9	6.55	4.15	3.79	0.4649	1.0759	0.4944	0.9172	-2.87194	-3.15803	-1.66394	-2.34031	1.208	0.817721	1.01286
774	9	F01	1	siErbB3	34.93	38.23	36.01	36.4	14.05	11.14	5.7	5.42	0.4549	0.9239	0.4333	0.9245	-2.61543	-2.81834	-1.35783	-1.70819	1.25761	1.11015	1.18388
775	9	G01	1	x	x	x	x	x	x	x	x	x	x	x	x	x	x	x	x	x	x	x	x
776	9	H01	1	x	x	x	x	x	x	x	x	x	x	x	x	x	x	x	x	x	x	x	x
777	9	A02	0	hsa-miR-598	35.1	36.11	38.91	34.78	22.1809	29.7055	11.1291	10.4109	0.6225	1.134	0.5771	1.0662	-1.65714	-1.7943	-0.810822	-0.22753	0.846313	1.56677	1.20654
778	9	B02	0	hsa-miR-582-3p	33.07	33.1	36.88	33.9	23.8909	30.7355	7.30909	6.02091	0.467	0.928	0.4926	1.0063	-2.17776	-2.45878	-0.626377	-0.141381	1.55138	2.3174	1.93439
779	9	C02	0	hsa-miR-1979	33.02	33.61	36.78	31.61	24.1109	23.6955	9.87909	8.80091	0.5384	1.0596	0.5097	0.9482	-1.74089	-1.93317	-0.609235	-0.415771	1.13165	1.5174	1.32452
780	9	D02	0	hsa-miR-301a	36.53	40.5	39.12	37.01	17.8909	21.0555	10.5691	8.84091	0.6433	1.2561	0.6103	1.1545	-1.78923	-2.19566	-1.12868	-0.813721	0.660551	1.38193	1.02124
781	9	E02	0	hsa-let-7i*	26.38	27.4	28.61	24.21	10.3909	8.10545	5.17909	3.86091	0.6171	1.2407	0.5156	1.0245	-2.34867	-2.82716	-1.4612	-1.57864	0.887476	1.24853	1.068
782	9	F02	0	hsa-let-7c*	36.81	38.76	38.78	36.65	18.6109	20.0455	6.16909	6.12091	0.619	1.094	0.5758	1.0985	-2.57697	-2.66275	-1.05916	-0.870538	1.5178	1.79221	1.65501
783	9	G02	0	hsa-miR-1288	37	40.4	36.02	35.15	20.7809	26.9655	10.1191	7.67091	0.5167	0.9446	0.405	0.7492	-1.87045	-2.39689	-0.793539	-0.382412	1.07691	2.01447	1.54569
784	9	H02	0	hsa-miR-720	35.73	43.44	39.12	37.72	19.5809	21.7455	9.18909	9.04091	0.687	1.3437	0.6477	1.1776	-1.95914	-2.26448	-0.998459	-0.794616	0.960683	1.46987	1.21528
785	9	A03	0	hsa-miR-181b	33.88	36.95	41.57	32.95	29.2518	26.7909	8.72818	7.06182	0.5212	1.0004	0.5879	0.8365	-1.95668	-2.38746	-0.507016	-0.298535	1.44966	2.08893	1.7693
786	9	B03	0	hsa-miR-1207-3p	38.01	42.54	43.09	35.4	19.1918	21.1309	10.7482	8.42182	0.4473	0.9071	0.5616	0.7586	-1.82229	-2.33662	-1.16686	-0.744395	0.655425	1.59222	1.12382
787	9	C03	0	hsa-miR-624*	30.95	35.46	32.69	26.24	13.2218	11.5509	6.33818	5.89182	0.4531	1.1127	0.4368	0.6447	-2.2878	-2.58941	-1.30593	-1.18376	0.98187	1.40565	1.19376
788	9	D03	0	hsa-miR-196b*	29.78	33.24	33.82	28.9	19.9118	18.7809	8.15818	6.64182	0.5529	1.0986	0.5478	0.876	-1.86802	-2.32327	-0.764252	-0.621803	1.10377	1.70147	1.40262
789	9	E03	0	hsa-miR-28-3p	29.29	34.94	37.63	28.31	15.6518	15.7309	4.99818	4.57182	0.4233	0.9543	0.5184	0.6882	-2.55093	-2.93404	-1.26555	-0.84771	1.28538	2.08633	1.68585
790	9	F03	0	hsa-miR-646	24.22	26.62	26.56	24.06	16.7618	15.8209	3.79818	3.53182	0.2346	0.4563	0.2512	0.4076	-2.67282	-2.91403	-0.664076	-0.604804	2.00874	2.30922	2.15898
791	9	G03	0	hsa-miR-126	29.13	28.54	33.98	22.8	15.8118	8.50091	5.52818	4.47182	0.4528	0.8545	0.5187	0.4981	-2.39763	-2.67405	-1.10368	-1.42334	1.29395	1.25071	1.27233
792	9	H03	0	hsa-miR-642	33.27	38.69	35.57	34.3	25.6218	26.2509	13.7982	13.0818	0.7268	1.3769	0.6593	1.2076	-1.26974	-1.5644	-0.473288	-0.385841	0.796456	1.17856	0.987506
793	9	A04	0	hsa-miR-1249	34.44	35.98	38.03	31.13	18.5127	20.5264	9.07727	8.11273	0.6563	1.4001	0.6384	1.1382	-1.92375	-2.14894	-1.03862	-0.600828	0.885134	1.54811	1.21662
794	9	B04	0	hsa-miR-329	34.32	38.5	35.14	32.52	16.8627	18.6364	9.16727	7.25273	0.5175	1.1285	0.4335	0.8852	-1.90449	-2.40826	-1.05928	-0.803207	0.845209	1.60506	1.22513
795	9	C04	0	hsa-miR-7	31.83	34.41	33.25	29.7	14.2427	14.7664	3.71727	3.20273	0.4172	0.8731	0.3761	0.6417	-3.09807	-3.42546	-1.22313	-1.00815	1.87494	2.41731	2.14612
796	9	D04	0	hsa-miR-31*	37.79	44.09	38.89	36.16	19.8927	17.2764	6.72727	5.61273	0.5444	1.1784	0.4526	0.8646	-2.48991	-2.97368	-0.967158	-1.0656	1.52275	1.90808	1.71542
797	9	E04	0	hsa-miR-577	37.74	45.17	39.18	34.35	24.9927	25.5164	12.4073	10.1027	0.7324	1.4727	0.5514	1.0376	-1.60491	-2.16062	-0.648609	-0.428887	0.956299	1.73173	1.34402
798	9	F04	0	hsa-miR-376c	36.22	42.26	38.35	34.48	20.9627	23.2864	11.2073	9.90273	0.6074	1.1021	0.491	0.9626	-1.69235	-2.09339	-0.8714	-0.566274	0.820951	1.52712	1.17404
799	9	G04	0	hsa-miR-30b	34.64	41.96	36.74	36.48	13.8527	15.1464	8.94727	8.90273	0.6221	1.3421	0.5652	1.1419	-1.95292	-2.2367	-1.40718	-1.26813	0.545737	0.968561	0.757149
800	9	H04	0	hsa-miR-1255a	30.36	33.06	31.1	32.32	14.0027	12.5064	7.03727	5.16273	0.6195	1.096	0.519	1.1734	-2.10908	-2.67888	-1.15121	-1.36976	0.957877	1.30912	1.1335
801	9	A05	0	hsa-let-7f	34.56	39.18	38.04	32.61	21.0336	20.1118	9.20636	9.20364	0.4957	1.2075	0.4762	0.8504	-1.9084	-2.08984	-0.854819	-0.697271	1.05358	1.39257	1.22308
802	9	B05	0	hsa-miR-30c-2*	26.08	28.73	27.71	27	9.63364	9.90182	4.86636	4.65364	0.3422	0.7555	0.3302	0.6741	-2.42203	-2.62613	-1.52425	-1.44719	0.897773	1.17893	1.03835
803	9	C05	0	hsa-miR-374a	31.12	33.49	32.97	26.74	17.8136	16.0218	9.61636	8.34364	0.5783	1.2036	0.5591	0.8583	-1.69428	-2.00498	-0.888172	-0.738962	0.806107	1.26602	1.03606
804	9	D05	0	hsa-miR-1258	32.95	37.64	34.75	32.65	16.7636	19.5718	9.59636	9.28364	0.6589	1.36	0.5958	1.1753	-1.77972	-2.0195	-1.05168	-0.738305	0.728041	1.2812	1.00462
805	9	E05	0	hsa-miR-137	26.48	28.38	30.19	22.05	17.5836	12.3118	5.19636	4.86364	0.4045	0.8874	0.3743	0.5649	-2.34933	-2.54477	-0.779837	-0.840735	1.56949	1.70403	1.63676
806	9	F05	0	hsa-miR-219-2-3p	30.99	36.09	32.47	28.32	17.0736	13.4318	5.63636	5.79364	0.4086	0.752	0.3666	0.5659	-2.45897	-2.63906	-0.927337	-1.07617	1.53163	1.56289	1.54726
807	9	G05	0	hsa-miR-515-5p	27.46	42.65	38.16	39.68	24.8536	29.7618	3.18636	5.06364	0.3545	1.1058	0.5007	0.8601	-3.10735	-3.0743	-0.618604	-0.414949	2.48874	2.65935	2.57405
808	9	H05	0	hsa-miR-518d-3p	28.16	38.98	33.31	32.41	16.0136	14.2818	5.67636	7.15364	0.3786	0.9429	0.4655	0.7651	-2.31061	-2.44599	-1.05665	-1.18226	1.25395	1.26373	1.25884
809	9	A06	0	hsa-miR-1185	31.07	32.75	33.77	27.66	9.47455	9.50727	4.80545	3.69455	0.4793	0.9101	0.4129	0.6539	-2.69278	-3.14803	-1.83361	-1.5407	0.859164	1.60733	1.23325
810	9	B06	0	hsa-miR-17*	32.9	34.65	36.63	28.76	34.8545	23.1673	10.0355	8.89455	0.5395	1.1071	0.5244	0.8057	-1.71298	-1.96186	-0.0716789	-0.311975	1.6413	1.64989	1.64559
811	9	C06	0	hsa-miR-1302	32.34	36.37	34.83	27.56	18.2745	14.6773	7.71545	7.20455	0.4655	0.9968	0.4347	0.5877	-2.0675	-2.33577	-0.930495	-0.908992	1.137	1.42678	1.28189
812	9	D06	0	hsa-miR-223*	32.66	36.86	33.49	30.12	27.7645	23.8273	6.07545	5.41455	0.3801	0.7457	0.3522	0.5458	-2.42646	-2.76714	-0.270487	-0.338108	2.15597	2.42904	2.2925
813	9	E06	0	hsa-miR-519e	33.2	39.51	36.69	30.37	18.1045	16.7373	9.48545	9.64455	0.5595	1.1688	0.5288	0.8102	-1.80739	-2.03443	-1.01903	-0.859582	0.788359	1.17485	0.981605
814	9	F06	0	hsa-miR-206	32.71	38.24	35.27	29.15	19.5545	17.9273	5.02545	4.97455	0.3517	0.7554	0.3508	0.5245	-2.70241	-2.94245	-0.850938	-0.70134	1.85147	2.24111	2.04629
815	9	G06	0	hsa-miR-338-3p	32.22	40.34	34.37	34.48	22.7645	21.8373	6.79545	6.91455	0.52	1.1525	0.5207	0.9589	-2.24531	-2.5445	-0.594361	-0.658967	1.65095	1.88554	1.76825
816	9	H06	0	hsa-miR-601	31.39	40.97	34.66	35.46	23.2645	20.8373	7.19545	7.61455	0.5203	1.1243	0.5594	0.9173	-2.12515	-2.42774	-0.575139	-0.767026	1.55001	1.66071	1.60536
817	9	A07	0	hsa-miR-142-3p	30.45	33.69	34.39	25.59	14.9755	12.3227	4.43455	4.19545	0.4473	1.0148	0.4128	0.6249	-2.77958	-3.00542	-1.19939	-1.05426	1.58019	1.95116	1.76568
818	9	B07	0	hsa-miR-25	31.6	22.87	37.27	28.67	27.3755	23.7127	10.2645	3.83545	0.5388	0.5274	0.5363	0.9307	-1.62225	-2.57599	-0.445132	-0.27388	1.17712	2.30211	1.73961
819	9	C07	0	hsa-miR-627	35.07	38.84	37	34.42	22.0455	24.1127	8.53455	7.62545	0.5753	1.161	0.5302	0.9623	-2.03885	-2.34865	-0.747044	-0.513452	1.29181	1.8352	1.5635
820	9	D07	0	hsa-miR-301b	36.25	43.1	38.66	35.84	17.3455	21.5727	10.0345	9.56545	0.6638	1.405	0.6076	0.9715	-1.85301	-2.17178	-1.15628	-0.732362	0.696722	1.43942	1.06807
821	9	E07	0	hsa-miR-768-3p	38.55	47.31	42.13	36.91	18.9955	20.2527	8.05455	7.49545	0.6308	1.3999	0.6255	0.9484	-2.25886	-2.65806	-1.14919	-0.865896	1.10966	1.79216	1.45091
822	9	F07	0	hsa-miR-1234	32.32	42.12	38.9	32.57	19.9655	20.3727	9.57455	12.4655	0.51	1.3274	0.5497	0.9918	-1.75515	-1.75657	-0.962264	-0.676905	0.792887	1.07967	0.936276
823	9	G07	0	hsa-miR-516a-5p	31.43	34.66	33.43	30.66	18.8755	16.2327	6.30455	5.55545	0.5761	1.0539	0.5667	0.8861	-2.31768	-2.64129	-0.824632	-0.917452	1.49305	1.72384	1.60844
824	9	H07	0	hsa-miR-23a*	34.47	41.63	34.78	33.82	19.0955	20.3927	9.50455	9.37545	0.7955	1.2935	0.7146	0.9876	-1.85865	-2.15066	-0.865029	-0.729822	0.993623	1.42084	1.20723
825	9	A08	0	hsa-miR-425*	32.39	33.38	37.81	27.8	30.2564	21.7982	8.70364	8.45636	0.5759	1.1344	0.5639	0.6659	-1.89586	-1.98087	-0.321529	-0.350877	1.57433	1.63	1.60216
826	9	B08	0	hsa-miR-1282	34.71	36.83	37.66	28.73	17.6364	16.0182	6.87364	6.44636	0.556	1.0959	0.5522	0.6468	-2.33621	-2.51432	-1.09448	-0.842848	1.24173	1.67148	1.4566
827	9	C08	0	hsa-miR-328	36.18	38.45	39.95	31.61	17.3864	14.3382	8.44364	6.29636	0.7041	1.1023	0.6089	0.8203	-2.09926	-2.61039	-1.20024	-1.14052	0.899017	1.46987	1.18445
828	9	D08	0	hsa-miR-106a*	39.29	41.59	40.31	33.53	19.8164	19.9882	12.5636	11.3464	0.7253	1.0868	0.6435	0.7777	-1.64491	-1.87401	-1.02445	-0.746305	0.620463	1.1277	0.874082
829	9	E08	0	hsa-miR-801	38.66	41.06	40.2	35.46	21.8164	21.4482	10.2536	9.10636	0.7125	1.1368	0.6284	0.7084	-1.91471	-2.17279	-0.881785	-0.725337	1.03292	1.44745	1.24019
830	9	F08	0	hsa-miR-345	33.93	38.96	37.7	28.36	21.8464	16.0382	7.12364	7.24636	0.61	1.2107	0.5407	0.7531	-2.25188	-2.42666	-0.787171	-0.822347	1.4647	1.60432	1.53451
831	9	G08	0	hsa-miR-569	32.65	38.55	35.79	27.26	20.8764	16.9082	7.82364	7.68636	0.5986	1.1052	0.6112	0.6608	-2.06117	-2.32636	-0.777686	-0.689064	1.28349	1.63729	1.46039
832	9	H08	0	hsa-miR-548e	35.83	44.93	40.24	28.33	22.5964	17.7282	8.64364	10.3864	0.6466	1.3045	0.6524	0.5911	-2.05146	-2.11299	-0.83254	-0.676286	1.21892	1.4367	1.32781
833	9	A09	0	hsa-miR-216a	35.81	37.45	39.78	31.47	27.8673	25.3536	11.5627	9.65727	0.4635	0.8609	0.5126	0.5684	-1.63088	-1.95528	-0.513471	-0.311784	1.11741	1.64349	1.38045
834	9	B09	0	hsa-miR-195*	34.88	36.23	39.02	28.89	26.2473	22.4836	11.2027	9.45727	0.6659	1.1925	0.6903	0.7216	-1.63855	-1.93769	-0.572046	-0.361695	1.0665	1.57599	1.32125
835	9	C09	0	hsa-miR-1322	32.98	36.61	36.56	30.91	12.3073	13.4736	6.82273	5.91727	0.442	0.881	0.4417	0.7202	-2.27317	-2.62923	-1.57075	-1.19793	0.702416	1.4313	1.06686
836	9	D09	0	hsa-miR-671-5p	36.03	41.28	41.48	35.53	13.9273	16.9736	7.61273	6.86727	0.6377	1.1372	0.6091	0.8747	-2.24271	-2.58763	-1.5745	-1.06574	0.66821	1.52189	1.09505
837	9	E09	0	hsa-miR-892b	35.08	39.92	38.51	33.77	17.0973	17.5536	4.74273	4.12727	0.3889	0.751	0.758	0.5573	-2.88686	-3.27385	-1.17147	-0.943972	1.71539	2.32988	2.02264
838	9	F09	0	hsa-miR-16-1*	29.91	29.33	34.78	26.38	18.5573	16.4236	6.39273	5.32727	0.4863	0.7799	0.601	0.5703	-2.22612	-2.46091	-0.906273	-0.683671	1.31985	1.77724	1.54854
839	9	G09	0	hsa-miR-221*	34.67	37.43	24.28	37.64	12.0273	19.0236	5.66273	4.67727	0.3796	0.6798	0.4305	0.6655	-2.61412	-3.00046	-1.01346	-0.984474	1.60066	2.01598	1.80832
840	9	H09	0	hsa-miR-552	28.4	36.69	33.32	38.13	25.4373	28.1736	4.68273	5.14727	0.3919	0.7376	0.4325	0.8923	-2.60047	-2.83351	-0.389444	-0.436581	2.21103	2.39693	2.30398
841	9	A10	0	hsa-miR-576-5p	33.22	35.43	37.82	30.45	22.7882	21.0891	8.49182	7.82818	0.597	1.181	0.6645	0.9416	-1.96791	-2.17822	-0.730864	-0.529945	1.23704	1.64828	1.44266
842	9	B10	0	hsa-miR-571	31.64	35.05	35.86	30.32	16.9082	15.4991	5.56182	5.14818	0.3424	0.7075	0.4354	0.4721	-2.50812	-2.76728	-1.08465	-0.968086	1.42347	1.79919	1.61133
843	9	C10	0	hsa-miR-590-3p	33.36	34.86	35.18	30.69	30.5982	24.2691	9.04182	7.39818	0.6058	0.9962	0.6253	0.7217	-1.88343	-2.23633	-0.20131	-0.338649	1.68212	1.89768	1.7899
844	9	D10	0	hsa-miR-184	33.58	36.64	35.51	35.47	23.8182	22.6791	8.97182	7.57818	0.6127	1.1524	0.5712	1.0151	-1.90413	-2.2735	-0.576162	-0.645237	1.32797	1.62826	1.47811
845	9	E10	0	hsa-miR-18b	33.51	32.16	32.35	27.36	23.7882	18.3091	5.81182	4.95818	0.467	0.8079	0.4455	0.5767	-2.52753	-2.69738	-0.443521	-0.579508	2.08401	2.11788	2.10094
846	9	F10	0	hsa-miR-744*	30.43	31.93	34.74	26.8	16.5382	13.0391	7.26182	6.99818	0.5173	0.9319	0.5657	0.6439	-2.06709	-2.18986	-1.0708	-1.03939	0.996295	1.15047	1.07338
847	9	G10	0	hsa-miR-30a*	30.62	30.38	36.4	29.27	27.8982	23.4191	7.68182	6.55818	0.6336	0.9321	0.6764	0.7542	-1.99495	-2.21175	-0.383767	-0.321738	1.61119	1.89002	1.7506
848	9	H10	0	hsa-miR-380	30.75	35.47	34.22	31.45	27.4682	24.3091	6.73182	6.16818	0.558	0.9839	0.5922	0.7077	-2.19152	-2.52368	-0.317078	-0.371564	1.87444	2.15212	2.01328
849	9	A11	0	hsa-miR-214	34.02	34.57	38.23	26.65	21.7991	14.6945	6.58091	4.93909	0.4407	0.7733	0.5166	0.646	-2.37002	-2.8072	-0.810437	-0.858855	1.55959	1.94835	1.75397
850	9	B11	0	hsa-let-7g	33.72	36.06	36.94	31.8	24.2191	21.2645	8.45091	8.22909	0.5193	1.0619	0.5763	0.7837	-1.99643	-2.13159	-0.609039	-0.580577	1.38739	1.55102	1.4692
851	9	C11	0	hsa-miR-302f	27.38	26.56	27.38	22.67	20.1691	15.5045	6.27091	5.17909	0.4711	0.6848	0.4731	0.4152	-2.12638	-2.35848	-0.440976	-0.548093	1.6854	1.81039	1.7479
852	9	D11	0	hsa-miR-34a*	30.41	28.52	32.95	25.76	22.9691	20.0145	6.26091	5.17909	0.5887	0.763	0.5295	0.6052	-2.2801	-2.4612	-0.520585	-0.364084	1.75952	2.09712	1.92832
853	9	E11	0	hsa-miR-27a	32.7	34.59	34.28	26.66	21.5591	16.7445	6.87091	5.86909	0.5996	1.0524	0.5953	0.6078	-2.25072	-2.55915	-0.669071	-0.670986	1.58165	1.88816	1.7349
854	9	F11	0	hsa-miR-1247	30.77	34.93	33.3	29.86	22.3191	17.9145	7.21091	7.35909	0.6609	1.2748	0.7094	0.8925	-2.09327	-2.24687	-0.577244	-0.737083	1.51603	1.50978	1.51291
855	9	G11	0	hsa-miR-1261	28.35	31.31	31.05	26.44	21.1591	15.1945	5.95091	5.39909	0.4248	0.6378	0.4202	0.4405	-2.25217	-2.53584	-0.553316	-0.799169	1.69885	1.73667	1.71776
856	9	H11	0	hsa-miR-1537	32.6	39.2	35.1	31.98	17.9691	18.2645	7.92091	8.19909	0.779	1.3566	0.7793	0.9432	-2.04113	-2.25732	-0.965954	-0.808124	1.07518	1.44919	1.26219
857	9	A12	1	x	x	x	x	x	x	x	x	x	x	x	x	x	x	x	x	x	x	x	x
858	9	B12	1	x	x	x	x	x	x	x	x	x	x	x	x	x	x	x	x	x	x	x	x
859	9	C12	1	miR-Control	32.7	36.29	36.33	30.51	19.87	17.19	7.56	6.4	0.5966	1.0278	0.6244	0.7386	-2.11283	-2.50343	-0.870569	-0.827713	1.24226	1.67572	1.45899
860	9	D12	1	miR-149	29.14	33.11	33.55	28.45	23.25	15.64	8.62	7.39	0.531	0.9673	0.6051	0.6737	-1.75724	-2.16362	-0.529082	-0.863188	1.22816	1.30043	1.2643
861	9	E12	1	siLacZ	33.33	36.87	37.69	30.56	23.82	19.5	8.58	7.58	0.6766	1.175	0.7878	0.8357	-1.95777	-2.28218	-0.662008	-0.64817	1.29576	1.63401	1.46489
862	9	F12	1	siErbB2	29.64	32.81	32	29.96	7.95	10.25	4.98	4.37	0.5205	0.9108	0.5734	0.7498	-2.57333	-2.90843	-2.00905	-1.54741	0.564283	1.36102	0.96265
863	9	G12	1	siErbB3	32.18	36.76	37.13	33.06	12.12	13.62	5.81	5.42	0.5184	0.8419	0.6093	0.7123	-2.46955	-2.76177	-1.6152	-1.27936	0.854359	1.48241	1.16839
864	9	H12	1	x	x	x	x	x	x	x	x	x	x	x	x	x	x	x	x	x	x	x	x
865	10	A01	1	x	x	x	x	x	x	x	x	x	x	x	x	x	x	x	x	x	x	x	x
866	10	B01	1	miR-Control	38.5	28.93	41.41	33.23	25.1	24.6	10.32	9.42	1.251	0.8145	1.2226	0.8593	-1.89942	-1.61877	-0.722292	-0.433828	1.17712	1.18494	1.18103
867	10	C01	1	miR-149	34.22	27.56	35.55	29.95	22.03	23.21	11.41	10.93	1.0799	0.7378	1.0899	0.7842	-1.58454	-1.33428	-0.69038	-0.367809	0.894161	0.966473	0.930317
868	10	D01	1	siLacZ	39.1	30.47	40.92	30.45	23.71	25.92	12.46	11.13	1.3461	0.999	1.2728	0.8757	-1.64986	-1.45294	-0.78731	-0.232377	0.862554	1.22056	1.04156
869	10	E01	1	siErbB2	34.67	27.89	33.47	30.48	6.34	10.71	5.96	7.08	1.0964	0.7897	1.0004	0.8402	-2.5403	-1.97793	-2.40031	-1.5089	0.13999	0.469022	0.304506
870	10	F01	1	siErbB3	38.13	28.59	37.53	33.14	11.4	19.02	7.79	7.9	0.9928	0.6492	0.8587	0.7942	-2.29123	-1.85559	-1.71901	-0.801056	0.572221	1.05453	0.813375
871	10	G01	1	x	x	x	x	x	x	x	x	x	x	x	x	x	x	x	x	x	x	x	x
872	10	H01	1	x	x	x	x	x	x	x	x	x	x	x	x	x	x	x	x	x	x	x	x
873	10	A02	0	hsa-miR-760	35.57	27.11	37.96	30.64	22.27	26.1918	10.3473	9.77909	1.1513	0.7635	1.1493	0.6238	-1.78141	-1.47105	-0.769378	-0.2263	1.01203	1.24475	1.12839
874	10	B02	0	hsa-miR-212	38.79	29.55	41.73	36.12	25.52	25.3418	7.94727	7.72909	1.1966	0.9584	1.1423	0.9768	-2.28715	-1.93479	-0.709457	-0.511278	1.5777	1.42351	1.5006
875	10	C02	0	hsa-miR-26a	33.05	24.72	35.37	30.25	23.53	26.8818	10.8473	8.59909	1.0045	0.6909	1.1642	0.8964	-1.60732	-1.52342	-0.588025	-0.170304	1.01929	1.35312	1.18621
876	10	D02	0	hsa-let-7i	37.03	30.08	37.14	32.65	24.46	28.4018	11.3373	11.8591	1.089	0.7934	0.9517	0.9035	-1.70762	-1.34281	-0.602549	-0.2011	1.10507	1.14171	1.12339
877	10	E02	0	hsa-miR-92a	34.52	28.63	37.27	33.93	34.26	43.3618	13.6573	14.0691	1.1253	1.0259	1.1246	1.0348	-1.33776	-1.025	-0.12149	0.353864	1.21627	1.37886	1.29757
878	10	F02	0	hsa-miR-520e	31.36	28.23	32.8	31.02	11.28	11.3618	4.40727	6.65909	1.1132	0.816	0.9357	1.0123	-2.83097	-2.08383	-1.53993	-1.449	1.29104	0.634827	0.962933
879	10	G02	0	hsa-miR-139-5p	39.64	30.26	39.81	34.26	31.19	37.0918	10.2073	10.1291	1.4304	1.1322	1.2599	1.2434	-1.95736	-1.57891	-0.352047	0.114576	1.60531	1.69348	1.6494
880	10	H02	0	hsa-miR-519a	34.38	28.46	34.46	32.57	10.81	14.7818	6.03727	8.08909	1.1784	0.9084	1.0016	1.1629	-2.5096	-1.81489	-1.67256	-1.13972	0.837044	0.675166	0.756105
881	10	A03	0	hsa-miR-550*	31.34	28.27	35.04	30.83	29.92	32.8336	9.93455	10.5982	0.6889	0.7557	0.798	0.6294	-1.65748	-1.41546	-0.227893	0.0908396	1.42959	1.50629	1.46794
882	10	B03	0	hsa-miR-1225-5p	35.14	28.85	38.04	34.53	29.73	34.4036	12.6945	11.1482	1.0965	0.8518	1.0211	1.1015	-1.46891	-1.37176	-0.355598	-0.00528927	1.11331	1.36647	1.23989
883	10	C03	0	hsa-miR-193a-5p	32.91	30.35	37	35.87	29.93	35.7036	6.49455	9.03818	0.7575	0.7298	0.847	0.8467	-2.34123	-1.74759	-0.305933	-0.00670673	2.03529	1.74089	1.88809
884	10	D03	0	hsa-miR-181a*	34.43	30.69	40.44	34.16	27.67	32.3636	10.3045	10.2782	1.0347	0.8235	1.2839	1.0452	-1.74039	-1.57818	-0.54746	-0.0779343	1.19292	1.50025	1.34659
885	10	E03	0	hsa-miR-922	40.53	32.85	41.62	36.34	33.61	34.2436	9.94455	9.70818	1.123	0.8862	0.9963	0.9448	-2.02701	-1.75862	-0.308386	-0.0857225	1.71863	1.6729	1.69576
886	10	F03	0	hsa-miR-890	28.75	28.62	29.71	31.8	16.32	29.2836	7.34455	9.62818	0.5866	0.6759	0.6473	0.7647	-1.96882	-1.57169	-0.864308	-0.118932	1.10451	1.45276	1.27863
887	10	G03	0	hsa-miR-564	31.88	31	35.7	32.78	19.02	21.1536	6.51455	9.86818	0.8453	0.963	0.9654	1.0112	-2.29092	-1.65141	-0.908407	-0.63191	1.38251	1.0195	1.20101
888	10	H03	0	hsa-miR-1243	32.42	31.79	36.37	31.83	30.73	32.8036	7.32455	10.2482	0.7438	0.8461	0.9498	0.6912	-2.14607	-1.63321	-0.243101	0.0434686	1.90297	1.67667	1.78982
889	10	A04	0	hsa-miR-1321	33.19	27.27	36.19	30.79	21.53	23.9055	5.76182	6.80727	0.8085	0.691	0.8373	0.6343	-2.52615	-2.00217	-0.749243	-0.365122	1.77691	1.63704	1.70698
890	10	B04	0	hsa-miR-616	35.72	26.31	35.29	30.62	29.16	30.5755	7.88182	7.41727	0.9156	0.6657	0.8214	0.8392	-2.18013	-1.82665	-0.275269	-0.00210034	1.90486	1.82455	1.86471
891	10	C04	0	hsa-miR-1469	36.39	30.14	40.11	33.97	26.62	28.8555	9.24182	9.94727	0.9772	0.8195	1.0622	0.8726	-1.97729	-1.59931	-0.591451	-0.235417	1.38584	1.36389	1.37487
892	10	D04	0	hsa-miR-613	39.46	30.48	39.31	33.56	28.1	31.6555	7.35182	7.78727	0.8945	0.6874	0.7909	0.7045	-2.42422	-1.96867	-0.484326	-0.0842886	1.93989	1.88438	1.91214
893	10	E04	0	hsa-miR-520f	35.02	29.27	36.86	32.89	13.7	18.1555	7.43182	9.11727	1.2326	0.8294	1.1551	1.0138	-2.23639	-1.68275	-1.42788	-0.857246	0.808512	0.825503	0.817007
894	10	F04	0	hsa-miR-449b	36.68	31.87	42.09	35.32	40.34	42.4455	9.19182	10.3773	0.6465	0.5319	0.7083	0.6716	-1.99657	-1.61877	-0.0612664	0.265125	1.93531	1.8839	1.9096
895	10	G04	0	hsa-miR-873	36.08	34.93	38.88	36.24	33.22	35.8355	7.60182	11.6273	0.8341	1.009	0.8525	1.0967	-2.24678	-1.58695	-0.226976	-0.0161953	2.01981	1.57076	1.79528
896	10	H04	0	hsa-miR-1179	35.68	31.51	40.54	37.36	27.95	34.7555	9.39182	11.0373	0.8944	0.7841	0.9407	1.0162	-1.92564	-1.51343	-0.536498	-0.104255	1.38914	1.40917	1.39916
897	10	A05	0	hsa-miR-1206	35.41	28.15	36.83	31.24	16.4	17.2273	6.94909	7.92636	1.0322	0.9886	1.1001	0.7487	-2.34926	-1.8284	-1.16719	-0.8587	1.18208	0.969704	1.07589
898	10	B05	0	hsa-miR-181a	40.08	27.52	34.4	31.24	27.21	35.1273	10.2991	8.85636	1.0628	0.6547	0.8353	0.7935	-1.96037	-1.63569	-0.338272	0.169197	1.62209	1.80489	1.71349
899	10	C05	0	hsa-miR-450b-5p	38.07	29.7	31.71	35.16	13.49	22.5173	9.06909	8.38636	1.0722	0.7538	0.6705	0.9359	-2.06962	-1.82435	-1.23305	-0.642903	0.836577	1.18144	1.00901
900	10	D05	0	hsa-miR-148a	34.9	28.98	39.38	33.35	16.12	18.5373	10.4891	10.6864	1.0798	0.773	1.2336	1.0838	-1.73434	-1.43929	-1.28861	-0.847258	0.445726	0.592029	0.518877
901	10	E05	0	hsa-miR-93*	33.7	27.03	36.12	32.53	15.44	22.2573	7.96909	7.90636	0.8734	0.5814	0.8576	0.7014	-2.08026	-1.77348	-1.22613	-0.547494	0.854136	1.22598	1.04006
902	10	F05	0	hsa-miR-1471	37.14	31.05	39.86	36.23	30.52	36.2773	11.6591	11.0564	1.1396	0.8721	1.1356	1.1073	-1.67152	-1.48972	-0.385187	0.00188119	1.28633	1.4916	1.38896
903	10	G05	0	hsa-miR-1264	36.76	33.25	38.08	36.78	35	42.6773	8.29909	10.6264	0.8218	0.7066	0.7741	0.9159	-2.14711	-1.64571	-0.121679	0.214547	2.02543	1.86025	1.94284
904	10	H05	0	hsa-miR-629	30.98	28.84	33.91	34.46	19.57	26.7873	6.26909	8.63636	0.6806	0.6414	0.7088	0.7851	-2.30501	-1.73958	-0.793067	-0.363375	1.51194	1.3762	1.44407
905	10	A06	0	hsa-miR-198	37.15	32.63	35.8	31.95	21.47	22.3991	6.24636	8.08545	1.0429	0.9458	0.8114	0.7144	-2.57227	-2.0128	-0.737637	-0.512376	1.83464	1.50042	1.66753
906	10	B06	0	hsa-miR-933	35.57	27.49	34.03	32.75	17.03	19.0891	9.52636	9.41545	1.1897	0.8896	1.0129	0.9745	-1.90066	-1.5458	-0.998729	-0.778747	0.901935	0.767058	0.834496
907	10	C06	0	hsa-miR-510	34.03	28.25	34.58	31.89	24.62	32.0291	12.1964	12.3355	0.8128	0.6623	0.7437	0.8234	-1.48036	-1.19544	-0.490107	0.00627875	0.990249	1.20172	1.09598
908	10	D06	0	hsa-miR-934	32.68	29.99	34.97	31.5	29.33	33.3691	5.85636	7.89545	0.6345	0.5931	0.6315	0.5798	-2.48033	-1.92539	-0.253741	0.0831606	2.22659	2.00855	2.11757
909	10	E06	0	hsa-miR-183*	38.86	32.5	42.12	34.19	23.53	29.3591	11.2464	12.8855	0.999	0.8304	1.0377	0.8931	-1.78883	-1.3347	-0.840004	-0.219767	0.948823	1.11493	1.03188
910	10	F06	0	hsa-miR-181c*	32.28	27.66	34.39	30.66	11.59	14.6091	6.15636	6.50545	0.8744	0.6677	0.8211	0.7311	-2.39049	-2.08808	-1.56911	-1.06949	0.821382	1.01859	0.919985
911	10	G06	0	hsa-miR-1273	45.34	38.24	42.64	38.72	31.42	37.2891	10.9964	12.8655	1.211	1.0834	0.9359	0.9866	-2.04376	-1.57158	-0.440524	-0.0543253	1.60323	1.51725	1.56024
912	10	H06	0	hsa-miR-1226*	39.93	31.73	44.69	38.97	31.14	37.0591	11.4664	10.1255	1.3372	0.8744	1.2849	1.1284	-1.80007	-1.64786	-0.521183	-0.0725364	1.27888	1.57532	1.4271
913	10	A07	0	hsa-miR-943	33.57	28.3	31.66	31.35	24.53	28.0309	8.42364	9.34455	0.9067	0.8261	0.755	0.8619	-1.99466	-1.59861	-0.368114	-0.161447	1.62654	1.43716	1.53185
914	10	B07	0	hsa-miR-2052	32.74	30.96	33.07	31.38	19.53	24.4509	6.88364	9.14455	0.8452	1.1909	0.9362	0.9687	-2.24981	-1.75942	-0.759831	-0.359957	1.48998	1.39946	1.44472
915	10	C07	0	hsa-miR-26a-2*	34.97	34.01	40.54	35.12	28.83	32.6409	10.2736	13.0945	1.0162	1.0583	1.1746	1.1044	-1.76717	-1.37699	-0.491775	-0.105612	1.2754	1.27138	1.27339
916	10	D07	0	hsa-miR-320d	38.61	34.25	42.32	38.18	29.86	35.2709	9.63364	11.0745	0.8797	0.9017	0.9572	1.0155	-2.00282	-1.62886	-0.503125	-0.114338	1.4997	1.51452	1.50711
917	10	E07	0	hsa-miR-515-3p	36.78	33.62	36.93	36.18	21.44	26.0909	10.6036	11.5445	1.2582	1.0155	1.0358	1.1568	-1.79436	-1.54211	-0.784488	-0.471645	1.00987	1.07046	1.04017
918	10	F07	0	hsa-miR-192*	31.75	28.75	32.68	32.42	23.85	33.1009	8.80364	10.0445	0.9103	0.8187	0.8119	1.1622	-1.85059	-1.51715	-0.454419	0.0299867	1.39617	1.54714	1.47165
919	10	G07	0	hsa-miR-570	35.52	31.53	35.22	35.79	34.07	43.7809	13.3636	14.9745	0.8889	0.844	0.8882	1.1651	-1.41032	-1.07421	-0.047893	0.290745	1.36243	1.36496	1.36369
920	10	H07	0	hsa-miR-95	35.35	32.18	42.24	36.41	31.34	30.6909	9.20364	12.0245	0.8795	0.8983	1.1171	1.0682	-1.94143	-1.42018	-0.430605	-0.246523	1.51083	1.17366	1.34224
921	10	A08	0	hsa-miR-520a-5p	33.81	27.46	33.21	29.98	24.14	24.4127	5.65091	5.87364	0.7445	0.6379	0.7169	0.6187	-2.5809	-2.22501	-0.460192	-0.296367	2.1207	1.92864	2.02467
922	10	B08	0	hsa-miR-543	36.57	32.38	34.55	34.02	23.09	29.5227	6.71091	7.98364	0.821	0.8416	0.7828	0.7873	-2.44608	-2.01999	-0.581418	-0.204557	1.86466	1.81543	1.84005
923	10	C08	0	hsa-miR-1909	36.58	31.3	37.88	30.02	23.95	24.9227	8.03091	8.26364	0.7867	0.672	0.8066	0.563	-2.18742	-1.92131	-0.661411	-0.268462	1.52601	1.65285	1.58943
924	10	D08	0	hsa-miR-411*	33.86	30.66	35.48	32.04	31.3	38.5227	9.38091	10.6936	0.8441	0.8267	0.9213	0.8523	-1.85178	-1.51961	-0.180843	0.265836	1.67094	1.78544	1.72819
925	10	E08	0	hsa-miR-1974	27.86	28.86	31.26	30.68	14.64	20.0827	5.55091	6.65364	0.7423	0.7388	0.79	0.8544	-2.3274	-2.11686	-1.0944	-0.611343	1.233	1.50551	1.36926
926	10	F08	0	hsa-miR-500*	31.46	28.9	31.2	32.44	23.35	33.0427	7.56091	7.88364	0.7006	0.65	0.6548	0.8159	-2.05689	-1.87414	-0.418123	0.0265589	1.63876	1.9007	1.76973
927	10	G08	0	hsa-miR-874	38.56	31.58	34.8	34.99	20.22	24.0527	9.21091	9.80364	0.9609	0.8319	0.8055	1.0307	-2.06569	-1.68762	-0.783304	-0.540742	1.28239	1.14688	1.21463
928	10	H08	0	hsa-miR-548d-5p	35.3	31.13	40.07	34.64	26.97	32.3627	11.7909	13.2836	1.0885	0.9292	1.1388	0.9209	-1.58199	-1.22866	-0.571167	-0.0981057	1.01083	1.13055	1.07069
929	10	A09	0	hsa-miR-133a	33.05	24.9	31.93	32.14	21.37	22.6445	7.11818	6.40273	0.994	0.6943	0.8225	0.7975	-2.21507	-1.95939	-0.579326	-0.505206	1.63574	1.45418	1.54496
930	10	B09	0	hsa-miR-23b*	34.15	30.13	31.44	35.64	17.65	25.5245	7.45818	9.54273	0.6691	0.7156	0.5962	0.8726	-2.19499	-1.65873	-0.832933	-0.481612	1.36206	1.17712	1.26959
931	10	C09	0	hsa-miR-186*	38.44	32.88	36.43	37.48	25.52	30.7945	10.1682	11.2727	1.1109	0.9884	0.9776	1.1888	-1.91855	-1.54437	-0.513499	-0.283446	1.40505	1.26093	1.33299
932	10	D09	0	hsa-miR-544	31.69	28.28	31.01	32.45	27.41	33.8745	8.35818	8.16273	0.7739	0.6723	0.676	0.794	-1.92277	-1.79266	-0.178031	0.0619831	1.74474	1.85464	1.79969
933	10	E09	0	hsa-miR-127-5p	32.49	28.73	33.16	32.7	17.66	22.3245	7.08818	7.05273	0.6068	0.8065	0.6393	0.6888	-2.19651	-2.0263	-0.908959	-0.55066	1.28755	1.47565	1.3816
934	10	F09	0	hsa-miR-33b	30.86	29.88	33.07	37.87	22.55	33.2345	9.29818	11.5927	0.8153	0.8447	0.888	1.2401	-1.73072	-1.36596	-0.552396	-0.188372	1.17832	1.17759	1.17796
935	10	G09	0	hsa-miR-454	37.7	32.46	39.15	39.46	21.27	24.0245	11.3082	11.6727	1.1019	0.9291	1.0764	1.2814	-1.7372	-1.47552	-0.880192	-0.715882	0.857005	0.75964	0.808322
936	10	H09	0	hsa-miR-573	35.8	31.35	39.76	38.26	26.79	30.8345	7.26818	7.65273	0.8993	0.77	1.0064	0.9992	-2.30029	-2.03442	-0.569623	-0.311289	1.73067	1.72313	1.7269
937	10	A10	0	hsa-miR-424*	35.64	29.67	33.26	31.64	25.9	27.9464	11.0455	11.3618	1.2215	0.9974	0.8876	0.8873	-1.69004	-1.38481	-0.360836	-0.179089	1.32921	1.20572	1.26747
938	10	B10	0	hsa-miR-524-3p	44.88	31.83	38.12	36.88	24.8	30.1264	10.5055	10.2718	1.1317	0.8796	0.7939	0.8954	-2.09493	-1.6317	-0.620208	-0.291812	1.47473	1.33988	1.4073
939	10	C10	0	hsa-miR-133b	31.7	29.83	31.66	30.56	21.59	24.8164	6.87545	8.22182	0.8696	0.9884	0.8721	0.9158	-2.20496	-1.85923	-0.552298	-0.300353	1.65266	1.55888	1.60577
940	10	D10	0	hsa-miR-942	40.02	33.15	36.82	37.21	24.92	33.6864	11.0155	12.7018	1.0739	0.9748	0.8534	1.062	-1.86119	-1.38397	-0.563186	-0.143526	1.29801	1.24045	1.26923
941	10	E10	0	hsa-miR-204	40.78	30.69	34.95	36.12	16.19	26.4264	11.1355	12.6918	1.1794	0.9093	0.9465	1.087	-1.8727	-1.27387	-1.11019	-0.45082	0.762512	0.82305	0.792781
942	10	F10	0	hsa-miR-585	36.04	32.02	35.79	36.26	22.06	29.1064	5.93545	7.59182	0.7462	0.7574	0.7444	0.8453	-2.60217	-2.07646	-0.698124	-0.317044	1.90404	1.75941	1.83173
943	10	G10	0	hsa-miR-148b*	28.7	27.38	29.33	31.15	14.54	21.0964	6.42545	8.29182	0.6208	0.7486	0.6205	0.8094	-2.15918	-1.72336	-1.01235	-0.562238	1.14683	1.16112	1.15398
944	10	H10	0	hsa-miR-576-3p	40.54	32.5	41.35	38.71	29.49	34.7764	8.30545	9.91182	1.0196	0.95	0.9459	0.9224	-2.28722	-1.71322	-0.487662	-0.154599	1.79955	1.55862	1.67909
945	10	A11	0	hsa-miR-1826	37.25	27.83	35.92	34.29	23.78	27.9182	9.41273	8.73091	1.004	0.8092	0.8235	0.8199	-1.98456	-1.67244	-0.595039	-0.296583	1.38952	1.37585	1.38269
946	10	B11	0	hsa-miR-572	37.96	30.16	36.1	36.73	24.98	27.3882	8.99273	10.2009	1.2899	0.9983	0.9079	1.0426	-2.07765	-1.56394	-0.531225	-0.423405	1.54642	1.14053	1.34348
947	10	C11	0	hsa-miR-511	36.66	31.97	34.91	37.7	31.43	46.6282	10.5827	10.9309	0.8362	0.8525	0.6843	0.9099	-1.7925	-1.54831	-0.151498	0.306638	1.641	1.85494	1.74797
948	10	D11	0	hsa-miR-607	35.49	29.22	37.08	36.46	24.93	33.8882	12.3027	11.7309	1.1855	0.9228	0.9843	1.106	-1.52843	-1.31664	-0.572758	-0.105532	0.955676	1.21111	1.08339
949	10	E11	0	hsa-miR-512-5p	32.53	27.51	32.34	32.55	20.49	32.2982	15.2527	14.7009	0.8943	0.7622	0.7624	0.8299	-1.0927	-0.904051	-0.6584	-0.0112046	0.434304	0.892846	0.663575
950	10	F11	0	hsa-miR-34b*	39.21	31.87	38.76	39.18	24.44	35.0082	8.24273	8.19091	0.5679	0.5286	0.5586	0.6646	-2.25003	-1.9601	-0.665324	-0.162425	1.5847	1.79768	1.69119
951	10	G11	0	hsa-miR-517*	37.97	31.67	35.04	38.8	25.75	35.1582	10.3927	10.9609	1.2538	0.9276	0.7007	1.133	-1.86929	-1.53075	-0.44443	-0.142196	1.42486	1.38855	1.4067
952	10	H11	0	hsa-miR-125a-3p	36.51	27.74	35.14	36.67	21.44	29.4982	9.29273	8.55091	0.9269	0.6932	0.759	0.9184	-1.97412	-1.69782	-0.712809	-0.313974	1.26131	1.38384	1.32258
953	10	A12	1	x	x	x	x	x	x	x	x	x	x	x	x	x	x	x	x	x	x	x	x
954	10	B12	1	x	x	x	x	x	x	x	x	x	x	x	x	x	x	x	x	x	x	x	x
955	10	C12	1	miR-Control	39.16	31.2	34.71	35.22	19.26	24.6	10.56	9.42	1.1135	0.9468	0.8382	0.7935	-1.89077	-1.72775	-0.849744	-0.517737	1.04103	1.21001	1.12552
956	10	D12	1	miR-149	32.04	26.98	33.13	32.88	16.02	21.23	9.75	11.07	0.8719	0.8418	0.8738	0.8067	-1.7164	-1.28524	-1.04826	-0.631106	0.668136	0.654129	0.661133
957	10	E12	1	siLacZ	38.91	29.72	41.03	37.36	23.71	28.94	11.87	11.21	1.1335	0.9677	1.1874	1.062	-1.71282	-1.40665	-0.791183	-0.36843	0.921638	1.03822	0.979928
958	10	F12	1	siErbB2	34.36	28.06	33.29	34.79	7.74	10.8	7.29	5.84	0.8392	0.7888	0.6644	0.8498	-2.23674	-2.26447	-2.10468	-1.68764	0.132056	0.576833	0.354445
959	10	G12	1	siErbB3	37.11	28.52	38.7	36.68	12.03	15.91	7.79	6.8	0.7735	0.6781	1.0192	0.774	-2.25211	-2.06837	-1.6857	-1.20506	0.566416	0.863308	0.714862
960	10	H12	1	x	x	x	x	x	x	x	x	x	x	x	x	x	x	x	x	x	x	x	x
961	11	A01	1	x	x	x	x	x	x	x	x	x	x	x	x	x	x	x	x	x	x	x	x
962	11	B01	1	miR-Control	49.55	41.32	47.19	NA	31.55	NA	12.04	9.87	1.5063	1.2758	1.4868	1.1132	-2.04105	-2.06572	-0.580841	NA	1.46021	NA	1.46021
963	11	C01	1	miR-149	43.26	40.16	42.02	NA	23	NA	13.11	10.55	1.2942	1.2785	1.2799	1.0885	-1.72237	-1.92852	-0.869442	NA	0.852924	NA	0.852924
964	11	D01	1	siLacZ	51.21	39.78	46.47	NA	30.35	NA	14.2	9.2	1.6827	1.2092	1.5668	1.0148	-1.85053	-2.11234	-0.614603	NA	1.23593	NA	1.23593
965	11	E01	1	siErbB2	42.89	NA	39.65	NA	8.02	NA	5.13	NA	1.2731	NA	1.2264	1.1103	-3.06361	NA	-2.30565	NA	0.757964	NA	0.757964
966	11	F01	1	siErbB3	46.45	NA	44.63	NA	14.65	NA	7.12	NA	1.0582	NA	1.115	0.8523	-2.70573	NA	-1.60711	NA	1.09862	NA	1.09862
967	11	G01	1	x	x	x	x	x	x	x	x	x	x	x	x	x	x	x	x	x	x	x	x
968	11	H01	1	x	x	x	x	x	x	x	x	x	x	x	x	x	x	x	x	x	x	x	x
969	11	A02	0	hsa-miR-199b-5p	46.39	38.78	45.55	39.12	39.8382	30.2218	12.4282	10.99	1.5442	1.3035	1.6111	1.357	-1.9002	-1.81912	-0.193299	-0.372316	1.7069	1.44681	1.57685
970	11	B02	0	hsa-miR-219-5p	47.43	38.9	48.06	35.91	45.2782	28.2918	10.8682	10.04	1.2761	0.993	1.4492	0.9092	-2.12569	-1.95401	-0.0860206	-0.344001	2.03967	1.61001	1.82484
971	11	C02	0	hsa-miR-1202	47.39	37.33	46.82	36.08	24.4282	17.9918	13.1682	10.27	1.4842	1.117	1.5839	1.1017	-1.84753	-1.8619	-0.938578	-1.00386	0.908948	0.858041	0.883495
972	11	D02	0	hsa-miR-1301	46.61	35.71	46.14	34.02	22.6882	17.1618	12.0482	9.06	1.3456	0.8869	1.4595	0.9012	-1.95182	-1.97875	-1.02408	-0.987181	0.927747	0.991564	0.959656
973	11	E02	0	hsa-miR-330-3p	47.26	38.05	47.41	36.11	46.3482	31.4318	18.3782	14.25	1.3253	0.9753	1.4801	0.9102	-1.36263	-1.41693	-0.0326786	-0.200173	1.32995	1.21676	1.27335
974	11	F02	0	hsa-miR-455-3p	49.99	44.02	49.71	35.58	35.7582	23.0818	10.7482	9.58	1.3733	1.2042	1.5884	0.9389	-2.21755	-2.20006	-0.475263	-0.62431	1.74228	1.57575	1.65902
975	11	G02	0	hsa-miR-675*	38.83	35.87	37.29	28.85	29.3982	18.6618	5.41818	5.6	0.8184	0.724	0.8524	0.4872	-2.84129	-2.67928	-0.343062	-0.628482	2.49823	2.0508	2.27451
976	11	H02	0	hsa-miR-25*	37.95	35.38	37.74	33.12	23.2782	17.1518	3.75818	3.93	0.7698	0.6773	0.7965	0.6053	-3.33599	-3.17033	-0.697116	-0.949341	2.63888	2.22099	2.42993
977	11	A03	0	hsa-miR-584	52.33	43.41	47.61	42.73	17.8864	14.6136	5.13636	5.09	1.1202	0.8882	0.9665	0.8769	-3.34882	-3.09229	-1.4124	-1.54793	1.93641	1.54436	1.74039
978	11	B03	0	hsa-miR-365*	38.06	30.78	34.41	28.13	22.2264	13.8536	8.06636	5.94	1.1469	0.9136	1.093	0.751	-2.23829	-2.37346	-0.630556	-1.02184	1.60773	1.35161	1.47967
979	11	C03	0	hsa-miR-10a*	46.93	36.27	43.9	33.73	35.6464	23.8336	12.6464	8.81	1.2989	0.8553	1.2381	0.8075	-1.89179	-2.04156	-0.300466	-0.501033	1.59132	1.54053	1.56593
980	11	D03	0	hsa-let-7e	49.44	37.96	45.12	37.33	35.0564	23.7036	17.1364	11.66	1.4629	0.9991	1.3505	1.0283	-1.52862	-1.70291	-0.364091	-0.655227	1.16453	1.04769	1.10611
981	11	E03	0	hsa-miR-19b-1*	41.39	33.87	40.12	32.97	23.8664	15.9336	8.58636	7.09	1.0548	0.753	1.0352	0.7619	-2.26916	-2.25615	-0.749343	-1.04908	1.51982	1.20707	1.36345
982	11	F03	0	hsa-miR-1181	50.02	42.59	47.67	38.34	33.4264	25.3836	13.9864	12.8	1.6075	1.2433	1.5596	1.1242	-1.83848	-1.73437	-0.512095	-0.594952	1.32639	1.13942	1.2329
983	11	G03	0	hsa-miR-361-5p	38.81	36.75	37.86	31.34	32.0364	21.5436	6.66636	6.27	0.9362	0.7156	0.94	0.6228	-2.54146	-2.55121	-0.240964	-0.540743	2.30049	2.01046	2.15548
984	11	H03	0	hsa-miR-139-3p	50.82	45.05	49.76	40.8	33.3564	24.0236	13.2164	10.83	1.4528	1.1809	1.506	1.0636	-1.94307	-2.05649	-0.577024	-0.764115	1.36605	1.29238	1.32921
985	11	A04	0	hsa-miR-590-5p	45.15	40.36	39.75	36.86	36.1245	32.3155	12.2945	10.23	1.3342	1.1473	1.0874	0.9487	-1.87671	-1.98012	-0.137975	-0.189832	1.73873	1.79029	1.76451
986	11	B04	0	hsa-miR-628-5p	43.91	34.58	34.85	35.52	12.1945	14.8955	10.6445	7.87	1.2679	0.9323	0.9325	1.0775	-2.04444	-2.1355	-1.51492	-1.25376	0.529513	0.881743	0.705628
987	11	C04	0	hsa-miR-600	41.97	38.11	39.71	35.42	35.6345	30.1055	12.6845	9.35	1.0166	0.9421	1.0571	0.8452	-1.72629	-2.02713	-0.156226	-0.234539	1.57006	1.79259	1.68133
988	11	D04	0	hsa-miR-520b	38.71	36.24	35.7	33.81	6.80455	8.20545	4.10455	4.37	1.2527	0.9461	1.2519	1.0091	-3.23741	-3.05188	-2.39135	-2.04279	0.846059	1.00908	0.927571
989	11	E04	0	hsa-miR-2053	48.09	41.67	46.7	38.17	32.5045	27.5955	10.0545	8.75	1.2542	0.9136	1.2704	0.8954	-2.25789	-2.25165	-0.522781	-0.468009	1.73511	1.78365	1.75938
990	11	F04	0	hsa-miR-574-5p	47.9	39.07	45.65	37.4	38.0045	32.3955	8.14455	6.88	1.3109	0.8658	1.3201	0.924	-2.55612	-2.50558	-0.264443	-0.207247	2.29168	2.29833	2.29501
991	11	G04	0	hsa-miR-135a*	40.48	34.69	39.6	32.26	14.0445	10.9855	6.74455	5.91	1.0501	0.7777	1.1487	0.744	-2.58542	-2.55329	-1.49549	-1.55415	1.08993	0.999138	1.04453
992	11	H04	0	hsa-miR-491-3p	48.14	40.75	46.65	43.56	28.3945	27.4955	9.05455	6.37	0.9405	0.5755	1.0556	0.8454	-2.41052	-2.67743	-0.716263	-0.663811	1.69426	2.01362	1.85394
993	11	A05	0	hsa-miR-520d-3p	37.78	33.85	34.59	33.61	7.73273	7.54727	4.36273	4.11	1.1557	1.029	1.0749	1.0292	-3.11432	-3.04195	-2.16131	-2.15486	0.953015	0.887082	0.920049
994	11	B05	0	hsa-miR-619	49.54	41.99	43.75	41.59	44.0127	39.3273	16.1927	11.41	1.2788	0.9217	1.175	1.0689	-1.61325	-1.87975	0.00863775	-0.0807065	1.62189	1.79904	1.71046
995	11	C05	0	hsa-miR-138-2*	44.69	40.49	38.71	40.05	26.6127	23.0073	9.51273	7.19	0.894	0.7385	0.747	0.7826	-2.23202	-2.4935	-0.54059	-0.799712	1.69143	1.69379	1.69261
996	11	D05	0	hsa-miR-498	45.02	38.35	44.42	39.33	22.4727	20.6073	12.7327	9.12	1.3929	0.9849	1.3691	1.0417	-1.82202	-2.07212	-0.983034	-0.932477	0.83899	1.13964	0.989317
997	11	E05	0	hsa-miR-505	45.1	40.7	45.54	36.5	37.2227	24.9173	6.94273	5.91	1.1641	0.9851	1.2193	0.8783	-2.69955	-2.7838	-0.290951	-0.55075	2.4086	2.23305	2.32083
998	11	F05	0	hsa-miR-766	33.26	28.96	32.99	28.33	21.3127	15.9373	5.85273	4.66	0.8924	0.6479	0.9476	0.685	-2.50661	-2.63566	-0.630314	-0.829926	1.87629	1.80573	1.84101
999	11	G05	0	hsa-miR-150	47.72	37.73	47.98	40.71	32.5827	31.5773	12.9827	9.05	1.5375	0.9887	1.7511	1.2462	-1.878	-2.05972	-0.558326	-0.366497	1.31967	1.69323	1.50645
1000	11	H05	0	hsa-miR-581	45.8	42.24	48.39	42.71	32.9027	27.9973	12.0327	8.63	1.3492	1.0992	1.5905	1.1326	-1.92838	-2.29118	-0.556502	-0.609288	1.37188	1.68189	1.52689
1001	11	A06	0	hsa-miR-1296	41.18	34.81	39.29	33.44	30.3809	22.7691	8.16091	6.16	0.9911	0.8567	1.0426	0.7704	-2.33514	-2.4985	-0.370997	-0.554498	1.96414	1.944	1.95407
1002	11	B06	0	hsa-miR-146a	45.63	37.48	42.01	39.27	36.4409	30.9291	6.97091	4.91	1.1931	0.8583	1.0462	0.869	-2.71056	-2.93233	-0.205174	-0.344463	2.50539	2.58786	2.54663
1003	11	C06	0	hsa-miR-603	45.66	41.2	47.45	40.73	23.3709	20.4291	8.01091	6.99	0.9453	0.8906	1.1601	0.9213	-2.51089	-2.55928	-1.02169	-0.995467	1.4892	1.56381	1.52651
1004	11	D06	0	hsa-miR-27b	43.83	38.06	44.81	37.22	28.4509	22.6391	8.63091	6.76	1.3497	0.8739	1.402	0.9559	-2.34433	-2.49318	-0.655346	-0.717262	1.68899	1.77592	1.73245
1005	11	E06	0	hsa-miR-1908	45.26	40.11	46.96	41.17	27.0909	28.0391	6.97091	5.3	1.2696	0.8577	1.3495	0.8786	-2.69882	-2.9199	-0.793624	-0.554154	1.90519	2.36574	2.13547
1006	11	F06	0	hsa-miR-938	49.93	40.15	48.42	39.4	21.5209	19.2491	10.5409	7.66	1.5354	0.6256	1.5172	1.085	-2.24391	-2.38998	-1.16986	-1.03341	1.07404	1.35658	1.21531
1007	11	G06	0	hsa-miR-142-5p	47.61	42.2	49.92	37.3	35.5809	23.9191	12.0609	9.05	1.38	1.0525	1.5547	0.9133	-1.98093	-2.22125	-0.488515	-0.641013	1.49241	1.58024	1.53633
1008	11	H06	0	hsa-miR-1183	47.89	40.31	48.22	39.67	41.2609	33.0991	16.1609	10.55	1.3032	0.9883	1.3881	0.9658	-1.56722	-1.93389	-0.224856	-0.261257	1.34236	1.67264	1.5075
1009	11	A07	0	hsa-miR-16	35.82	27.7	35.14	31.18	33.4391	28.2409	8.96909	5.71	0.6878	0.4975	0.742	0.4773	-1.99773	-2.27832	-0.0715786	-0.142834	1.92615	2.13549	2.03082
1010	11	B07	0	hsa-miR-1300	37.31	29.15	37.35	30.9	20.8691	16.3809	9.96909	6.27	0.7122	0.5788	0.776	0.5885	-1.90403	-2.21696	-0.83974	-0.915591	1.06429	1.30137	1.18283
1011	11	C07	0	hsa-miR-567	40.11	36.88	40.21	34.25	30.5991	25.5909	8.92909	7.4	0.7915	0.7644	0.885	0.6926	-2.16738	-2.31724	-0.394066	-0.420473	1.77331	1.89677	1.83504
1012	11	D07	0	hsa-miR-211	47.26	40.98	45.96	41.25	22.3291	23.7809	13.2591	10.2	1.4164	1.1248	1.4133	1.0615	-1.83364	-2.00635	-1.04145	-0.79459	0.792183	1.21176	1.00197
1013	11	E07	0	hsa-miR-323-5p	37.74	32.07	37.13	30.27	32.2491	25.3709	5.03909	3.01	0.6987	0.4708	0.6698	0.4896	-2.90486	-3.41339	-0.203327	-0.254713	2.70153	3.15868	2.9301
1014	11	F07	0	hsa-miR-147	35.96	30.69	33.12	31.59	17.3091	20.4709	5.13909	3.63	0.7952	0.5044	0.6546	0.6154	-2.80681	-3.07973	-0.936173	-0.625893	1.87064	2.45383	2.16223
1015	11	G07	0	hsa-miR-889	42.11	37.84	38.93	37.79	30.8791	31.4509	11.2291	8.62	1.3741	1.0551	1.193	1.1254	-1.90692	-2.13415	-0.334252	-0.264903	1.57267	1.86925	1.72096
1016	11	H07	0	hsa-miR-190b	45.91	39.78	43.39	44.74	31.2391	28.6109	10.0591	7.44	1.3566	0.9214	1.2445	1.2996	-2.19031	-2.41867	-0.47401	-0.645	1.7163	1.77367	1.74498
1017	11	A08	0	hsa-miR-28-5p	36.12	32.48	37.19	36.33	22.9773	20.9527	6.28727	4.33	0.7223	0.7022	0.8877	0.7759	-2.52229	-2.90711	-0.694707	-0.794023	1.82758	2.11309	1.97034
1018	11	B08	0	hsa-miR-144*	41.03	34.96	39.52	36.68	36.1873	32.8027	12.6173	10.06	0.9204	0.8035	1.0405	0.8137	-1.70128	-1.79707	-0.127101	-0.161178	1.57418	1.6359	1.60504
1019	11	C08	0	hsa-miR-30c	48.71	40.28	43.9	42.32	17.6673	15.5927	10.2373	8.54	1.3227	1.0789	1.2447	1.1591	-2.25039	-2.23776	-1.31314	-1.44047	0.937245	0.797289	0.867267
1020	11	D08	0	hsa-miR-1272	43.93	39.05	45.46	43.04	25.1973	26.6627	7.83727	5.64	1.1047	0.7709	1.0958	0.9891	-2.48678	-2.79156	-0.85133	-0.690854	1.63545	2.1007	1.86808
1021	11	E08	0	hsa-miR-489	39	32.22	36.9	35.14	12.1173	11.6527	7.06727	4.35	1.0299	0.7381	0.9762	0.8664	-2.46425	-2.88887	-1.60656	-1.59245	0.857693	1.29642	1.07706
1022	11	F08	0	hsa-miR-423-5p	41.39	32.64	38.23	35.37	25.7673	26.6727	8.94727	6.1	1.3268	0.9435	1.2647	1.1269	-2.20976	-2.41976	-0.569165	-0.407161	1.6406	2.0126	1.8266
1023	11	G08	0	hsa-miR-421	43.75	33.61	41.05	39.91	35.1173	37.7327	9.15727	5.37	1.2074	0.8419	1.0947	1.0706	-2.25629	-2.6459	-0.225201	-0.0809339	2.03109	2.56496	2.29803
1024	11	H08	0	hsa-miR-449a	53.12	43.27	46.83	48.69	39.9373	47.5927	12.3673	8.19	0.9791	0.6508	0.8596	0.8544	-2.10273	-2.40143	-0.229697	-0.0328844	1.87303	2.36855	2.12079
1025	11	A09	0	hsa-miR-487a	42.36	37.04	45	44.1	35.1755	31.7345	9.85545	6.79	0.97	0.8259	1.156	1.2617	-2.10371	-2.4476	-0.355356	-0.474724	1.74835	1.97288	1.86061
1026	11	B09	0	hsa-miR-483-5p	42.36	32.39	40.75	37.02	16.8255	14.3145	8.47545	4.79	0.9555	0.6686	1.0236	0.8879	-2.32134	-2.75745	-1.27615	-1.37082	1.04519	1.38663	1.21591
1027	11	C09	0	hsa-miR-1266	43.11	36.57	42.43	41.99	25.8155	24.0245	10.3455	6.7	1.0163	0.8224	1.1166	0.9999	-2.05903	-2.44843	-0.71685	-0.805537	1.34218	1.64289	1.49253
1028	11	D09	0	hsa-miR-130a	48.41	39.92	45.78	45.41	23.0455	21.9645	14.1955	9.58	1.4346	1.0444	1.447	1.3306	-1.76988	-2.05901	-0.990235	-1.04783	0.779641	1.01118	0.895411
1029	11	E09	0	hsa-let-7f-1*	40.61	27.88	39.71	34.35	19.5255	17.0445	9.08545	4.12	0.9441	0.4414	0.946	0.6937	-2.1602	-2.75851	-1.02415	-1.011	1.13606	1.74751	1.44179
1030	11	F09	0	hsa-miR-1252	46.21	37.58	46.77	43.74	41.9355	37.5245	9.09545	5.31	1.2772	0.7853	1.2566	1.0411	-2.34499	-2.82318	-0.157413	-0.221119	2.18757	2.60206	2.39482
1031	11	G09	0	hsa-miR-888*	49.73	42.48	48.01	48.01	20.4555	17.9945	8.25545	5.18	1.1263	0.7927	1.13	1.0202	-2.5907	-3.03576	-1.23085	-1.41578	1.35985	1.61998	1.48992
1032	11	H09	0	hsa-miR-9*	47.12	35.55	45.02	42.07	30.5755	25.8845	9.10545	4.52	1.0708	0.5605	1.0238	0.8352	-2.37154	-2.97545	-0.558192	-0.700701	1.81334	2.27475	2.04405
1033	11	A10	0	hsa-miR-378*	46.57	34.32	45.23	43.82	18.6336	18.4764	8.33364	4.56	0.8937	0.6281	1.0449	0.927	-2.48238	-2.91194	-1.27937	-1.24591	1.20301	1.66604	1.43452
1034	11	B10	0	hsa-miR-1233	40.79	34.42	39.05	35.9	34.0036	29.1664	8.66364	5.14	0.8987	0.7735	0.973	0.7654	-2.23517	-2.74341	-0.199634	-0.299678	2.03554	2.44373	2.23963
1035	11	C10	0	hsa-miR-218-1*	38.06	32.06	35.86	31.48	21.3336	17.5464	6.87364	4.38	0.7598	0.7598	0.8004	0.5988	-2.46913	-2.87177	-0.749246	-0.843263	1.71988	2.02851	1.8742
1036	11	D10	0	hsa-miR-885-5p	44.98	38.23	41.29	38.25	31.8236	25.9564	14.6136	9.24	1.4901	1.1481	1.3276	1.1609	-1.62197	-2.04874	-0.375694	-0.559371	1.24627	1.48937	1.36782
1037	11	E10	0	hsa-miR-324-5p	47.47	39.48	44.44	40.86	44.3936	39.1764	8.81364	5.37	1.1711	0.8974	1.1023	0.8912	-2.42921	-2.87813	-0.00150593	-0.0607057	2.4277	2.81742	2.62256
1038	11	F10	0	hsa-miR-1278	50.07	42.95	46.46	40.4	28.4036	26.9864	14.2536	8.4	1.6948	1.3074	1.6236	1.1544	-1.81262	-2.3542	-0.709914	-0.582125	1.1027	1.77207	1.43739
1039	11	G10	0	hsa-miR-10b*	45.77	40.6	45.72	41.92	29.5936	25.3564	9.72364	6.62	1.1246	0.8264	1.1308	0.8395	-2.23483	-2.61658	-0.627538	-0.725291	1.6073	1.89129	1.74929
1040	11	H10	0	hsa-miR-129-5p	49.56	43.33	47.19	44.89	47.0636	40.6764	11.4336	6.9	1.0615	0.7926	0.9759	0.7574	-2.11589	-2.6507	-0.00386838	-0.142203	2.11202	2.50849	2.31026
1041	11	A11	0	hsa-miR-183	37.57	34.9	32.67	42.66	16.5418	16.6482	7.04182	3.75	0.7757	0.7087	0.6412	0.8811	-2.41556	-3.21826	-0.981849	-1.35752	1.43371	1.86075	1.64723
1042	11	B11	0	hsa-miR-1912	45.82	40	34.74	43.79	25.4618	25.7982	10.3818	6.46	0.8797	0.8104	0.5497	0.8532	-2.14192	-2.63039	-0.448262	-0.763332	1.69366	1.86706	1.78036
1043	11	C11	0	hsa-miR-335	49.1	40.75	39.82	45.81	36.2418	33.8482	12.6918	7.46	1.3109	1.0625	0.8925	1.0971	-1.95182	-2.44955	-0.135838	-0.436584	1.81599	2.01297	1.91448
1044	11	D11	0	hsa-miR-300	49.64	38.45	39.86	42.7	30.9918	31.5582	15.6218	9.07	1.5647	1.0966	1.1758	1.1886	-1.66794	-2.08381	-0.363054	-0.436222	1.30489	1.64759	1.47624
1045	11	E11	0	hsa-miR-338-5p	42.2	35.77	37.34	42.76	31.3618	33.2982	12.5618	6.61	1.0574	0.7906	0.8608	0.9838	-1.7482	-2.43603	-0.251713	-0.360818	1.49648	2.07521	1.78585
1046	11	F11	0	hsa-miR-652	48.89	42.61	48.56	45.76	30.1718	28.0482	13.4918	8.26	1.3554	1.1308	1.3778	1.2055	-1.85745	-2.36698	-0.686567	-0.70618	1.17089	1.6608	1.41584
1047	11	G11	0	hsa-miR-302a	38.93	35.56	37.74	36.49	8.90182	8.34818	6.60182	4.04	1.1109	1.0513	1.2756	1.1194	-2.55995	-3.13783	-2.08392	-2.12797	0.476025	1.00986	0.742943
1048	11	H11	1	x	x	x	x	x	x	x	x	x	x	x	x	x	x	x	x	x	x	x	x
1049	11	A12	1	x	x	x	x	x	x	x	x	x	x	x	x	x	x	x	x	x	x	x	x
1050	11	B12	1	x	44.4	38.81	41.53	43.43	29	30.58	7.47	7.75	1.1061	1.2697	1.1954	1.1961	-2.57138	-2.32416	-0.518101	-0.506104	2.05328	1.81806	1.93567
1051	11	C12	1	miR-Control	44.53	37.93	38.52	43.28	25.3	21.69	11.39	6.76	1.1098	1.1277	0.8945	1.0612	-1.96701	-2.48824	-0.60647	-0.99667	1.36054	1.49157	1.42606
1052	11	D12	1	miR-149	40.78	36.82	35.88	38.88	20.42	19.9	13.11	7.58	1.1044	1.1275	0.9569	0.9918	-1.63719	-2.28022	-0.813197	-0.96626	0.823997	1.31396	1.06898
1053	11	E12	1	siLacZ	45.61	40.01	41.74	45.45	30.35	29.5	12.98	8.18	1.2646	1.1994	1.2635	1.159	-1.81306	-2.29019	-0.459734	-0.623565	1.35333	1.66662	1.50997
1054	11	F12	1	siErbB2	40.49	35.85	39	37.99	11.29	9.96	7.96	4.55	1.0598	0.8991	1.1579	0.888	-2.34673	-2.97803	-1.78843	-1.9314	0.558297	1.04663	0.802465
1055	11	G12	1	siErbB3	43.06	40.68	44.8	41.89	17.37	15.09	8.94	5.49	0.8167	0.8564	1.0722	0.783	-2.268	-2.88944	-1.3669	-1.47301	0.901101	1.41643	1.15876
1056	11	H12	1	x	x	x	x	x	x	x	x	x	x	x	x	x	x	x	x	x	x	x	x

## Sheet: S3
Table S3.computationally predicted miRNA targets of the databases: MicroCosm Targets release v5 (Cosm), miRDB v4.0 (miRBD) and microRNA.org (microrna).
microrna																		Cosm													miRBD
target	frequency	mirs																target	frequency	mirs											target	frequency	mirs
PDE4D	15	hsa-miR-193b	hsa-miR-302c	hsa-miR-382	hsa-miR-34c-5p	hsa-miR-181d	hsa-miR-539	hsa-miR-19a	hsa-miR-148b	hsa-miR-520a-3p	hsa-miR-30d	hsa-miR-155	hsa-miR-18b	hsa-miR-204	hsa-miR-520d-3p	hsa-miR-149		ORAI1	10	hsa-miR-548c-3p	hsa-miR-886-3p	hsa-miR-181d	hsa-miR-519c-3p	hsa-miR-210	hsa-miR-486-3p	hsa-miR-155	hsa-miR-520f	hsa-miR-574-5p	hsa-miR-520d-3p		PAG1	7	hsa-miR-924	hsa-miR-181d	hsa-miR-519c-3p	hsa-miR-520a-3p	hsa-miR-579	hsa-miR-520f	hsa-miR-520d-3p
MYLK	14	hsa-miR-193b	hsa-miR-302c	hsa-miR-34c-5p	hsa-miR-539	hsa-miR-520a-3p	hsa-miR-30d	hsa-miR-488	hsa-miR-122	hsa-miR-155	hsa-miR-18b	hsa-miR-204	hsa-miR-520d-3p	hsa-miR-146a	hsa-miR-149			MYL12B	7	hsa-miR-548c-3p	hsa-miR-382	hsa-miR-34c-5p	hsa-miR-19a	hsa-miR-148b	hsa-miR-520a-3p	hsa-miR-520d-3p					TBL1XR1	7	hsa-miR-34c-5p	hsa-miR-181d	hsa-miR-326	hsa-miR-1178	hsa-miR-579	hsa-miR-632	hsa-miR-1301
RAP1A	13	hsa-miR-302c	hsa-miR-382	hsa-miR-181d	hsa-miR-539	hsa-miR-19a	hsa-miR-148b	hsa-miR-520a-3p	hsa-miR-30d	hsa-miR-488	hsa-miR-155	hsa-miR-18b	hsa-miR-520d-3p	hsa-miR-149				SYT5	7	hsa-miR-382	hsa-miR-148b	hsa-miR-486-3p	hsa-miR-122	hsa-miR-509-3p	hsa-miR-558	hsa-miR-574-5p					GAB1	6	hsa-miR-548c-3p	hsa-miR-181d	hsa-miR-519c-3p	hsa-miR-520a-3p	hsa-miR-579	hsa-miR-520d-3p
TAB2	12	hsa-miR-193b	hsa-miR-382	hsa-miR-34c-5p	hsa-miR-181d	hsa-miR-539	hsa-miR-210	hsa-miR-19a	hsa-miR-30d	hsa-miR-488	hsa-miR-155	hsa-miR-146a	hsa-miR-149					CPA3	7	hsa-miR-519c-3p	hsa-miR-19a	hsa-miR-30d	hsa-miR-488	hsa-miR-579	hsa-miR-155	hsa-miR-520f					SOS1	6	hsa-miR-181d	hsa-miR-519c-3p	hsa-miR-520a-3p	hsa-miR-520f	hsa-miR-1202	hsa-miR-520d-3p
SOS1	12	hsa-miR-193b	hsa-miR-302c	hsa-miR-181d	hsa-miR-539	hsa-miR-19a	hsa-miR-326	hsa-miR-148b	hsa-miR-520a-3p	hsa-miR-30d	hsa-miR-18b	hsa-miR-204	hsa-miR-520d-3p					TPM3	6	hsa-miR-363*	hsa-miR-519c-3p	hsa-miR-649	hsa-miR-486-3p	hsa-miR-122	hsa-miR-18b						ESR1	5	hsa-miR-548c-3p	hsa-miR-181d	hsa-miR-519c-3p	hsa-miR-520a-3p	hsa-miR-520d-3p
CALD1	12	hsa-miR-302c	hsa-miR-181d	hsa-miR-539	hsa-miR-19a	hsa-miR-148b	hsa-miR-520a-3p	hsa-miR-30d	hsa-miR-18b	hsa-miR-204	hsa-miR-520d-3p	hsa-miR-146a	hsa-miR-149					BAD	6	hsa-miR-363*	hsa-miR-302c	hsa-miR-520a-3p	hsa-miR-520f	hsa-miR-520d-3p	hsa-miR-149						PPARA	4	hsa-miR-548c-3p	hsa-miR-181d	hsa-miR-520a-3p	hsa-miR-520d-3p
ADAM12	12	hsa-miR-302c	hsa-miR-34c-5p	hsa-miR-181d	hsa-miR-19a	hsa-miR-520a-3p	hsa-miR-30d	hsa-miR-488	hsa-miR-155	hsa-miR-204	hsa-miR-520d-3p	hsa-miR-146a	hsa-miR-149					LIPE	6	hsa-miR-193b	hsa-miR-302c	hsa-miR-34c-5p	hsa-miR-210	hsa-miR-509-3p	hsa-miR-18b						PDE4D	4	hsa-miR-548c-3p	hsa-miR-520a-3p	hsa-miR-579	hsa-miR-520d-3p
CALM1	11	hsa-miR-193b	hsa-miR-302c	hsa-miR-382	hsa-miR-181d	hsa-miR-539	hsa-miR-19a	hsa-miR-148b	hsa-miR-520a-3p	hsa-miR-488	hsa-miR-155	hsa-miR-520d-3p						PIK3CA	6	hsa-miR-302c	hsa-miR-19a	hsa-miR-148b	hsa-miR-520a-3p	hsa-miR-155	hsa-miR-520d-3p						RAB11A	4	hsa-miR-548c-3p	hsa-miR-181d	hsa-miR-520a-3p	hsa-miR-520d-3p
ERBB2IP	11	hsa-miR-193b	hsa-miR-302c	hsa-miR-382	hsa-miR-181d	hsa-miR-19a	hsa-miR-326	hsa-miR-148b	hsa-miR-520a-3p	hsa-miR-488	hsa-miR-204	hsa-miR-520d-3p						PTPN6	6	hsa-miR-302c	hsa-miR-520a-3p	hsa-miR-632	hsa-miR-654-3p	hsa-miR-520f	hsa-miR-520d-3p						CREB1	4	hsa-miR-548c-3p	hsa-miR-181d	hsa-miR-519c-3p	hsa-miR-520f
MYH11	11	hsa-miR-193b	hsa-miR-34c-5p	hsa-miR-181d	hsa-miR-210	hsa-miR-19a	hsa-miR-148b	hsa-miR-30d	hsa-miR-488	hsa-miR-520d-3p	hsa-miR-146a	hsa-miR-149						MAPK13	6	hsa-miR-34c-5p	hsa-miR-708*	hsa-miR-488	hsa-miR-155	hsa-miR-520d-3p	hsa-miR-149						RPS6KA3	4	hsa-miR-548c-3p	hsa-miR-520a-3p	hsa-miR-520f	hsa-miR-520d-3p
PTEN	11	hsa-miR-193b	hsa-miR-302c	hsa-miR-382	hsa-miR-181d	hsa-miR-539	hsa-miR-19a	hsa-miR-148b	hsa-miR-30d	hsa-miR-155	hsa-miR-18b	hsa-miR-146a						MAP3K8	6	hsa-miR-181d	hsa-miR-579	hsa-miR-509-3p	hsa-miR-654-3p	hsa-miR-520f	hsa-miR-520d-3p						NFYB	4	hsa-miR-548c-3p	hsa-miR-181d	hsa-miR-520a-3p	hsa-miR-520d-3p
PRKACB	11	hsa-miR-193b	hsa-miR-302c	hsa-miR-181d	hsa-miR-19a	hsa-miR-520a-3p	hsa-miR-30d	hsa-miR-155	hsa-miR-18b	hsa-miR-204	hsa-miR-520d-3p	hsa-miR-146a						APBB1IP	6	hsa-miR-181d	hsa-miR-326	hsa-miR-649	hsa-miR-579	hsa-miR-18b	hsa-miR-204						PHLPP2	4	hsa-miR-548c-3p	hsa-miR-181d	hsa-miR-509-3p	hsa-miR-1301
PPIP5K2	11	hsa-miR-302c	hsa-miR-382	hsa-miR-181d	hsa-miR-539	hsa-miR-148b	hsa-miR-520a-3p	hsa-miR-30d	hsa-miR-18b	hsa-miR-204	hsa-miR-520d-3p	hsa-miR-146a						CARD11	6	hsa-miR-181d	hsa-miR-539	hsa-miR-486-3p	hsa-miR-632	hsa-miR-654-3p	hsa-miR-574-5p						RPS6KA5	4	hsa-miR-519c-3p	hsa-miR-520a-3p	hsa-miR-520f	hsa-miR-520d-3p
PHLPP2	11	hsa-miR-302c	hsa-miR-34c-5p	hsa-miR-181d	hsa-miR-19a	hsa-miR-326	hsa-miR-520a-3p	hsa-miR-122	hsa-miR-155	hsa-miR-18b	hsa-miR-520d-3p	hsa-miR-149						EGFR	5	hsa-miR-548c-3p	hsa-miR-382	hsa-miR-539	hsa-miR-519c-3p	hsa-miR-146a							GGCX	4	hsa-miR-520a-3p	hsa-miR-579	hsa-miR-654-3p	hsa-miR-520d-3p
EGFR	11	hsa-miR-302c	hsa-miR-539	hsa-miR-148b	hsa-miR-520a-3p	hsa-miR-488	hsa-miR-122	hsa-miR-155	hsa-miR-18b	hsa-miR-204	hsa-miR-520d-3p	hsa-miR-149						MDM2	5	hsa-miR-363*	hsa-miR-640	hsa-miR-520a-3p	hsa-miR-520f	hsa-miR-520d-3p							PRLR	3	hsa-miR-548c-3p	hsa-miR-181d	hsa-miR-579
FRS2	11	hsa-miR-302c	hsa-miR-382	hsa-miR-539	hsa-miR-19a	hsa-miR-520a-3p	hsa-miR-30d	hsa-miR-488	hsa-miR-155	hsa-miR-18b	hsa-miR-204	hsa-miR-520d-3p						PLA2G4A	5	hsa-miR-302c	hsa-miR-181d	hsa-miR-148b	hsa-miR-579	hsa-miR-509-3p							PTGS2	3	hsa-miR-548c-3p	hsa-miR-181d	hsa-miR-579
CUL5	11	hsa-miR-302c	hsa-miR-382	hsa-miR-181d	hsa-miR-326	hsa-miR-148b	hsa-miR-520a-3p	hsa-miR-30d	hsa-miR-488	hsa-miR-155	hsa-miR-204	hsa-miR-520d-3p						IPPK	5	hsa-miR-382	hsa-miR-181d	hsa-miR-649	hsa-miR-122	hsa-miR-574-5p							RAP1B	3	hsa-miR-548c-3p	hsa-miR-181d	hsa-miR-649
CDKN1B	11	hsa-miR-302c	hsa-miR-34c-5p	hsa-miR-181d	hsa-miR-539	hsa-miR-148b	hsa-miR-520a-3p	hsa-miR-488	hsa-miR-122	hsa-miR-155	hsa-miR-520d-3p	hsa-miR-149						PRLR	5	hsa-miR-640	hsa-miR-34c-5p	hsa-miR-181d	hsa-miR-122	hsa-miR-574-5p							SORBS1	3	hsa-miR-548c-3p	hsa-miR-632	hsa-miR-654-3p
NEDD4	10	hsa-miR-302c	hsa-miR-382	hsa-miR-181d	hsa-miR-539	hsa-miR-520a-3p	hsa-miR-30d	hsa-miR-122	hsa-miR-18b	hsa-miR-204	hsa-miR-520d-3p							EPN1	5	hsa-miR-886-3p	hsa-miR-486-3p	hsa-miR-155	hsa-miR-204	hsa-miR-574-5p							PIK3R1	3	hsa-miR-548c-3p	hsa-miR-579	hsa-miR-1301
ERBB3	10	hsa-miR-302c	hsa-miR-19a	hsa-miR-326	hsa-miR-148b	hsa-miR-520a-3p	hsa-miR-122	hsa-miR-155	hsa-miR-204	hsa-miR-520d-3p	hsa-miR-149							INPP5J	5	hsa-miR-886-3p	hsa-miR-539	hsa-miR-486-3p	hsa-miR-509-3p	hsa-miR-146a							RNF41	3	hsa-miR-548c-3p	hsa-miR-181d	hsa-miR-486-3p
CDK1	10	hsa-miR-302c	hsa-miR-382	hsa-miR-181d	hsa-miR-539	hsa-miR-148b	hsa-miR-520a-3p	hsa-miR-155	hsa-miR-204	hsa-miR-520d-3p	hsa-miR-146a							EPHX2	5	hsa-miR-539	hsa-miR-19a	hsa-miR-654-3p	hsa-miR-574-5p	hsa-miR-146a							STAT3	3	hsa-miR-548c-3p	hsa-miR-519c-3p	hsa-miR-1301
ADAM17	10	hsa-miR-302c	hsa-miR-539	hsa-miR-326	hsa-miR-148b	hsa-miR-520a-3p	hsa-miR-30d	hsa-miR-122	hsa-miR-204	hsa-miR-520d-3p	hsa-miR-149							EPS15L1	4	hsa-miR-548c-3p	hsa-miR-34c-5p	hsa-miR-122	hsa-miR-574-5p								STAM	3	hsa-miR-548c-3p	hsa-miR-649	hsa-miR-579
PRKCZ	9	hsa-miR-193b	hsa-miR-302c	hsa-miR-382	hsa-miR-148b	hsa-miR-520a-3p	hsa-miR-122	hsa-miR-155	hsa-miR-204	hsa-miR-520d-3p								CRY1	4	hsa-miR-548c-3p	hsa-miR-539	hsa-miR-19a	hsa-miR-146a								NCOA2	3	hsa-miR-548c-3p	hsa-miR-181d	hsa-miR-632
RPS6KA3	9	hsa-miR-302c	hsa-miR-382	hsa-miR-181d	hsa-miR-539	hsa-miR-326	hsa-miR-520a-3p	hsa-miR-488	hsa-miR-155	hsa-miR-520d-3p								IKBKG	4	hsa-miR-363*	hsa-miR-34c-5p	hsa-miR-210	hsa-miR-18b								VAMP2	3	hsa-miR-548c-3p	hsa-miR-34c-5p	hsa-miR-486-3p
MAP3K7	9	hsa-miR-302c	hsa-miR-382	hsa-miR-181d	hsa-miR-539	hsa-miR-520a-3p	hsa-miR-30d	hsa-miR-488	hsa-miR-520d-3p	hsa-miR-149								INPP5B	4	hsa-miR-193b	hsa-miR-708*	hsa-miR-509-3p	hsa-miR-574-5p								RICTOR	3	hsa-miR-548c-3p	hsa-miR-520f	hsa-miR-1301
GAB1	9	hsa-miR-302c	hsa-miR-34c-5p	hsa-miR-181d	hsa-miR-539	hsa-miR-326	hsa-miR-520a-3p	hsa-miR-30d	hsa-miR-18b	hsa-miR-520d-3p								PER1	4	hsa-miR-640	hsa-miR-519c-3p	hsa-miR-326	hsa-miR-486-3p								CYP2U1	3	hsa-miR-548c-3p	hsa-miR-520f	hsa-miR-520d-3p
HPGD	9	hsa-miR-302c	hsa-miR-382	hsa-miR-539	hsa-miR-520a-3p	hsa-miR-488	hsa-miR-122	hsa-miR-204	hsa-miR-520d-3p	hsa-miR-146a								TBXAS1	4	hsa-miR-34c-5p	hsa-miR-181d	hsa-miR-519c-3p	hsa-miR-148b								MME	3	hsa-miR-924	hsa-miR-181d	hsa-miR-520f
RPS6KA5	9	hsa-miR-302c	hsa-miR-539	hsa-miR-19a	hsa-miR-148b	hsa-miR-520a-3p	hsa-miR-30d	hsa-miR-18b	hsa-miR-204	hsa-miR-520d-3p								IP6K2	4	hsa-miR-886-3p	hsa-miR-210	hsa-miR-122	hsa-miR-149								PTGIS	3	hsa-miR-34c-5p	hsa-miR-486-3p	hsa-miR-1202
AQP4	9	hsa-miR-302c	hsa-miR-382	hsa-miR-210	hsa-miR-19a	hsa-miR-326	hsa-miR-520a-3p	hsa-miR-488	hsa-miR-204	hsa-miR-520d-3p								IP6K3	4	hsa-miR-210	hsa-miR-30d	hsa-miR-520f	hsa-miR-149								TBL1X	3	hsa-miR-181d	hsa-miR-632	hsa-miR-654-3p
RICTOR	9	hsa-miR-382	hsa-miR-181d	hsa-miR-539	hsa-miR-19a	hsa-miR-326	hsa-miR-148b	hsa-miR-488	hsa-miR-155	hsa-miR-204								FYN	4	hsa-miR-326	hsa-miR-148b	hsa-miR-486-3p	hsa-miR-520f								CALM1	3	hsa-miR-181d	hsa-miR-579	hsa-miR-1202
STAM2	9	hsa-miR-382	hsa-miR-539	hsa-miR-19a	hsa-miR-326	hsa-miR-30d	hsa-miR-155	hsa-miR-18b	hsa-miR-204	hsa-miR-146a								CYP2C19	4	hsa-miR-486-3p	hsa-miR-558	hsa-miR-155	hsa-miR-520f								HPGD	3	hsa-miR-519c-3p	hsa-miR-579	hsa-miR-654-3p
ADCY6	8	hsa-miR-193b	hsa-miR-302c	hsa-miR-34c-5p	hsa-miR-520a-3p	hsa-miR-122	hsa-miR-204	hsa-miR-520d-3p	hsa-miR-149									TPM1	3	hsa-miR-924	hsa-miR-519c-3p	hsa-miR-558									PRKCB	3	hsa-miR-326	hsa-miR-579	hsa-miR-520f
KRAS	8	hsa-miR-193b	hsa-miR-302c	hsa-miR-181d	hsa-miR-19a	hsa-miR-326	hsa-miR-30d	hsa-miR-155	hsa-miR-204									RAP1B	3	hsa-miR-924	hsa-miR-649	hsa-miR-155									CYP1B1	2	hsa-miR-548c-3p	hsa-miR-1301
SYNJ1	8	hsa-miR-193b	hsa-miR-34c-5p	hsa-miR-539	hsa-miR-148b	hsa-miR-488	hsa-miR-18b	hsa-miR-204	hsa-miR-146a									TPM2	3	hsa-miR-363*	hsa-miR-193b	hsa-miR-632									ERBB2IP	2	hsa-miR-548c-3p	hsa-miR-519c-3p
AKT2	8	hsa-miR-193b	hsa-miR-302c	hsa-miR-181d	hsa-miR-326	hsa-miR-520a-3p	hsa-miR-155	hsa-miR-520d-3p	hsa-miR-149									AQP3	3	hsa-miR-363*	hsa-miR-34c-5p	hsa-miR-326									RPS6KA2	2	hsa-miR-548c-3p	hsa-miR-1301
ESR1	8	hsa-miR-193b	hsa-miR-302c	hsa-miR-181d	hsa-miR-19a	hsa-miR-148b	hsa-miR-520a-3p	hsa-miR-18b	hsa-miR-520d-3p									RPS6KB2	3	hsa-miR-193b	hsa-miR-886-3p	hsa-miR-486-3p									SH3KBP1	2	hsa-miR-548c-3p	hsa-miR-486-3p
SP1	8	hsa-miR-302c	hsa-miR-34c-5p	hsa-miR-539	hsa-miR-520a-3p	hsa-miR-155	hsa-miR-204	hsa-miR-520d-3p	hsa-miR-149									RAP1GAP	3	hsa-miR-302c	hsa-miR-148b	hsa-miR-204									ERBB4	2	hsa-miR-548c-3p	hsa-miR-579
ITGB3	8	hsa-miR-302c	hsa-miR-520a-3p	hsa-miR-30d	hsa-miR-155	hsa-miR-204	hsa-miR-520d-3p	hsa-miR-146a	hsa-miR-149									MAPK7	3	hsa-miR-640	hsa-miR-649	hsa-miR-488									SYK	2	hsa-miR-548c-3p	hsa-miR-649
OCRL	8	hsa-miR-302c	hsa-miR-19a	hsa-miR-520a-3p	hsa-miR-30d	hsa-miR-488	hsa-miR-122	hsa-miR-18b	hsa-miR-520d-3p									PROZ	3	hsa-miR-34c-5p	hsa-miR-886-3p	hsa-miR-30d									PPARGC1B	2	hsa-miR-548c-3p	hsa-miR-34c-5p
RAB11A	8	hsa-miR-302c	hsa-miR-34c-5p	hsa-miR-181d	hsa-miR-539	hsa-miR-19a	hsa-miR-520a-3p	hsa-miR-30d	hsa-miR-520d-3p									MLST8	3	hsa-miR-34c-5p	hsa-miR-486-3p	hsa-miR-122									GNAI1	2	hsa-miR-548c-3p	hsa-miR-579
CYP2U1	8	hsa-miR-302c	hsa-miR-382	hsa-miR-539	hsa-miR-19a	hsa-miR-520a-3p	hsa-miR-30d	hsa-miR-155	hsa-miR-520d-3p									ITPR3	3	hsa-miR-34c-5p	hsa-miR-326	hsa-miR-520f									NRAS	2	hsa-miR-548c-3p	hsa-miR-181d
APBB1IP	8	hsa-miR-302c	hsa-miR-382	hsa-miR-181d	hsa-miR-539	hsa-miR-520a-3p	hsa-miR-30d	hsa-miR-155	hsa-miR-520d-3p									PRKACG	3	hsa-miR-181d	hsa-miR-326	hsa-miR-30d									MAP3K7	2	hsa-miR-548c-3p	hsa-miR-640
SKP1	8	hsa-miR-382	hsa-miR-34c-5p	hsa-miR-181d	hsa-miR-148b	hsa-miR-30d	hsa-miR-488	hsa-miR-18b	hsa-miR-204									CYP4F2	3	hsa-miR-181d	hsa-miR-148b	hsa-miR-579									BCL10	2	hsa-miR-548c-3p	hsa-miR-520a-3p
RAB11FIP2	8	hsa-miR-382	hsa-miR-34c-5p	hsa-miR-181d	hsa-miR-539	hsa-miR-19a	hsa-miR-30d	hsa-miR-155	hsa-miR-18b									INPP4B	3	hsa-miR-181d	hsa-miR-488	hsa-miR-509-3p									CDKN1B	2	hsa-miR-548c-3p	hsa-miR-520f
EPS15	8	hsa-miR-382	hsa-miR-181d	hsa-miR-19a	hsa-miR-326	hsa-miR-148b	hsa-miR-488	hsa-miR-18b	hsa-miR-204									GAB1	3	hsa-miR-519c-3p	hsa-miR-509-3p	hsa-miR-18b									KRAS	2	hsa-miR-548c-3p	hsa-miR-181d
IKBKB	8	hsa-miR-34c-5p	hsa-miR-19a	hsa-miR-326	hsa-miR-148b	hsa-miR-122	hsa-miR-155	hsa-miR-146a	hsa-miR-149									UBC	3	hsa-miR-519c-3p	hsa-miR-488	hsa-miR-122									ABCC1	2	hsa-miR-548c-3p	hsa-miR-326
MED1	8	hsa-miR-539	hsa-miR-19a	hsa-miR-148b	hsa-miR-520a-3p	hsa-miR-488	hsa-miR-520d-3p	hsa-miR-146a	hsa-miR-149									GAS6	3	hsa-miR-210	hsa-miR-520f	hsa-miR-574-5p									ATF1	2	hsa-miR-548c-3p	hsa-miR-181d
GNAO1	7	hsa-miR-193b	hsa-miR-34c-5p	hsa-miR-181d	hsa-miR-539	hsa-miR-326	hsa-miR-30d	hsa-miR-488										MYH11	3	hsa-miR-210	hsa-miR-19a	hsa-miR-122									EGFR	2	hsa-miR-548c-3p	hsa-miR-579
AQP2	7	hsa-miR-193b	hsa-miR-539	hsa-miR-19a	hsa-miR-326	hsa-miR-148b	hsa-miR-155	hsa-miR-146a										NCOA6	3	hsa-miR-19a	hsa-miR-148b	hsa-miR-520a-3p									PRKCE	2	hsa-miR-548c-3p	hsa-miR-181d
ITPR2	7	hsa-miR-193b	hsa-miR-181d	hsa-miR-539	hsa-miR-326	hsa-miR-148b	hsa-miR-488	hsa-miR-146a										FRS2	3	hsa-miR-19a	hsa-miR-148b	hsa-miR-18b									PPIP5K2	2	hsa-miR-548c-3p	hsa-miR-181d
MME	7	hsa-miR-302c	hsa-miR-181d	hsa-miR-539	hsa-miR-520a-3p	hsa-miR-204	hsa-miR-520d-3p	hsa-miR-149										FOXO3	3	hsa-miR-520a-3p	hsa-miR-520f	hsa-miR-520d-3p									NUDT4	2	hsa-miR-548c-3p	hsa-miR-181d
CPA3	7	hsa-miR-302c	hsa-miR-148b	hsa-miR-520a-3p	hsa-miR-488	hsa-miR-155	hsa-miR-520d-3p	hsa-miR-146a										RAF1	3	hsa-miR-649	hsa-miR-486-3p	hsa-miR-654-3p									ITCH	2	hsa-miR-548c-3p	hsa-miR-558
MYO5B	7	hsa-miR-302c	hsa-miR-181d	hsa-miR-19a	hsa-miR-148b	hsa-miR-520a-3p	hsa-miR-155	hsa-miR-520d-3p										MYLK	3	hsa-miR-509-3p	hsa-miR-155	hsa-miR-18b									TPM3	2	hsa-miR-548c-3p	hsa-miR-649
MYL12B	7	hsa-miR-302c	hsa-miR-181d	hsa-miR-539	hsa-miR-326	hsa-miR-520a-3p	hsa-miR-30d	hsa-miR-520d-3p										EGF	2	hsa-miR-548c-3p	hsa-miR-632										ITGA1	2	hsa-miR-548c-3p	hsa-miR-579
MINPP1	7	hsa-miR-302c	hsa-miR-181d	hsa-miR-520a-3p	hsa-miR-30d	hsa-miR-18b	hsa-miR-520d-3p	hsa-miR-146a										PDE4D	2	hsa-miR-548c-3p	hsa-miR-148b										NFYA	2	hsa-miR-924	hsa-miR-520f
MALT1	7	hsa-miR-302c	hsa-miR-181d	hsa-miR-539	hsa-miR-19a	hsa-miR-520a-3p	hsa-miR-520d-3p	hsa-miR-146a										CASP9	2	hsa-miR-548c-3p	hsa-miR-193b										MAP3K8	2	hsa-miR-181d	hsa-miR-509-3p
TRPC1	7	hsa-miR-302c	hsa-miR-181d	hsa-miR-30d	hsa-miR-488	hsa-miR-155	hsa-miR-204	hsa-miR-520d-3p										AGT	2	hsa-miR-548c-3p	hsa-miR-18b										INPP5A	2	hsa-miR-181d	hsa-miR-1301
BCL10	7	hsa-miR-302c	hsa-miR-520a-3p	hsa-miR-30d	hsa-miR-488	hsa-miR-155	hsa-miR-18b	hsa-miR-520d-3p										FDFT1	2	hsa-miR-548c-3p	hsa-miR-181d										IPMK	2	hsa-miR-181d	hsa-miR-649
RAP1B	7	hsa-miR-382	hsa-miR-181d	hsa-miR-19a	hsa-miR-30d	hsa-miR-488	hsa-miR-155	hsa-miR-149										DPEP1	2	hsa-miR-924	hsa-miR-193b										PRKCA	2	hsa-miR-326	hsa-miR-1178
ATP6AP2	7	hsa-miR-382	hsa-miR-181d	hsa-miR-148b	hsa-miR-488	hsa-miR-122	hsa-miR-155	hsa-miR-204										MME	2	hsa-miR-924	hsa-miR-520d-3p										ERBB3	2	hsa-miR-520a-3p	hsa-miR-520d-3p
IP6K2	7	hsa-miR-382	hsa-miR-539	hsa-miR-326	hsa-miR-30d	hsa-miR-122	hsa-miR-155	hsa-miR-149										ALOX5	2	hsa-miR-193b	hsa-miR-34c-5p										PIK3CA	2	hsa-miR-520a-3p	hsa-miR-520d-3p
HMGCS1	7	hsa-miR-34c-5p	hsa-miR-181d	hsa-miR-210	hsa-miR-19a	hsa-miR-155	hsa-miR-18b	hsa-miR-146a										BCAR1	2	hsa-miR-193b	hsa-miR-326										STIM1	2	hsa-miR-649	hsa-miR-486-3p
PDE4B	7	hsa-miR-34c-5p	hsa-miR-181d	hsa-miR-539	hsa-miR-148b	hsa-miR-488	hsa-miR-155	hsa-miR-204										USP8	2	hsa-miR-382	hsa-miR-155										RAP1A	2	hsa-miR-579	hsa-miR-520f
MAPK1	7	hsa-miR-34c-5p	hsa-miR-181d	hsa-miR-539	hsa-miR-210	hsa-miR-19a	hsa-miR-488	hsa-miR-155										TRPC1	2	hsa-miR-382	hsa-miR-146a										FYN	2	hsa-miR-509-3p	hsa-miR-654-3p
SH3GL2	7	hsa-miR-539	hsa-miR-19a	hsa-miR-30d	hsa-miR-488	hsa-miR-122	hsa-miR-155	hsa-miR-146a										ATP6AP2	2	hsa-miR-382	hsa-miR-148b										GHR	1	hsa-miR-548c-3p
PTK2	6	hsa-miR-193b	hsa-miR-302c	hsa-miR-181d	hsa-miR-539	hsa-miR-520a-3p	hsa-miR-520d-3p											CYP4A11	2	hsa-miR-640	hsa-miR-34c-5p										PROS1	1	hsa-miR-548c-3p
TBL1XR1	6	hsa-miR-193b	hsa-miR-34c-5p	hsa-miR-181d	hsa-miR-326	hsa-miR-148b	hsa-miR-18b											IKBKB	2	hsa-miR-640	hsa-miR-148b										CYP4F3	1	hsa-miR-548c-3p
IRS2	6	hsa-miR-193b	hsa-miR-382	hsa-miR-181d	hsa-miR-539	hsa-miR-30d	hsa-miR-155											STUB1	2	hsa-miR-34c-5p	hsa-miR-326										FRS2	1	hsa-miR-548c-3p
PER2	6	hsa-miR-193b	hsa-miR-181d	hsa-miR-30d	hsa-miR-155	hsa-miR-204	hsa-miR-149											CDC37	2	hsa-miR-34c-5p	hsa-miR-155										CSK	1	hsa-miR-548c-3p
RALGDS	6	hsa-miR-302c	hsa-miR-34c-5p	hsa-miR-520a-3p	hsa-miR-30d	hsa-miR-520d-3p	hsa-miR-146a											ALOX12	2	hsa-miR-34c-5p	hsa-miR-181d										ALOX15	1	hsa-miR-548c-3p
PTGS1	6	hsa-miR-302c	hsa-miR-382	hsa-miR-539	hsa-miR-148b	hsa-miR-30d	hsa-miR-204											S100B	2	hsa-miR-34c-5p	hsa-miR-632										EPS15	1	hsa-miR-548c-3p
TBXAS1	6	hsa-miR-302c	hsa-miR-34c-5p	hsa-miR-148b	hsa-miR-520a-3p	hsa-miR-488	hsa-miR-520d-3p											MYL9	2	hsa-miR-886-3p	hsa-miR-326										MINPP1	1	hsa-miR-548c-3p
NFYB	6	hsa-miR-302c	hsa-miR-181d	hsa-miR-520a-3p	hsa-miR-30d	hsa-miR-488	hsa-miR-520d-3p											CYP2C8	2	hsa-miR-886-3p	hsa-miR-181d										EGF	1	hsa-miR-548c-3p
ABCC1	6	hsa-miR-302c	hsa-miR-326	hsa-miR-488	hsa-miR-204	hsa-miR-520d-3p	hsa-miR-149											PROC	2	hsa-miR-886-3p	hsa-miR-204										NCOR1	1	hsa-miR-548c-3p
ENPEP	6	hsa-miR-302c	hsa-miR-539	hsa-miR-148b	hsa-miR-520a-3p	hsa-miR-488	hsa-miR-520d-3p											CSK	2	hsa-miR-886-3p	hsa-miR-181d										TRPC1	1	hsa-miR-548c-3p
PIK3CA	6	hsa-miR-302c	hsa-miR-19a	hsa-miR-148b	hsa-miR-520a-3p	hsa-miR-155	hsa-miR-520d-3p											PPARGC1B	2	hsa-miR-886-3p	hsa-miR-30d										ENPEP	1	hsa-miR-548c-3p
NFYA	6	hsa-miR-302c	hsa-miR-19a	hsa-miR-148b	hsa-miR-520a-3p	hsa-miR-155	hsa-miR-520d-3p											NOS3	2	hsa-miR-886-3p	hsa-miR-155										FOXO1	1	hsa-miR-548c-3p
IPPK	6	hsa-miR-302c	hsa-miR-382	hsa-miR-181d	hsa-miR-520a-3p	hsa-miR-155	hsa-miR-520d-3p											INS	2	hsa-miR-886-3p	hsa-miR-632										MDM2	1	hsa-miR-548c-3p
TPM3	6	hsa-miR-302c	hsa-miR-181d	hsa-miR-326	hsa-miR-488	hsa-miR-18b	hsa-miR-204											ACTA2	2	hsa-miR-181d	hsa-miR-146a										SH3GL2	1	hsa-miR-548c-3p
NRAS	6	hsa-miR-382	hsa-miR-181d	hsa-miR-210	hsa-miR-148b	hsa-miR-520d-3p	hsa-miR-146a											REN	2	hsa-miR-181d	hsa-miR-326										FDFT1	1	hsa-miR-548c-3p
SYK	6	hsa-miR-382	hsa-miR-181d	hsa-miR-148b	hsa-miR-488	hsa-miR-146a	hsa-miR-149											INPP5A	2	hsa-miR-708*	hsa-miR-18b										PTGES	1	hsa-miR-548c-3p
USP8	6	hsa-miR-382	hsa-miR-34c-5p	hsa-miR-326	hsa-miR-30d	hsa-miR-122	hsa-miR-155											SORBS1	2	hsa-miR-708*	hsa-miR-509-3p										CBL	1	hsa-miR-548c-3p
STAM	6	hsa-miR-382	hsa-miR-181d	hsa-miR-539	hsa-miR-30d	hsa-miR-488	hsa-miR-122											ANPEP	2	hsa-miR-708*	hsa-miR-149										INPP5B	1	hsa-miR-548c-3p
INPP4A	6	hsa-miR-34c-5p	hsa-miR-181d	hsa-miR-30d	hsa-miR-155	hsa-miR-204	hsa-miR-146a											INPP1	2	hsa-miR-539	hsa-miR-520d-3p										IRS1	1	hsa-miR-548c-3p
SHC1	6	hsa-miR-34c-5p	hsa-miR-19a	hsa-miR-326	hsa-miR-148b	hsa-miR-18b	hsa-miR-204											CHD9	2	hsa-miR-519c-3p	hsa-miR-148b										STAM2	1	hsa-miR-548c-3p
CREBBP	6	hsa-miR-181d	hsa-miR-539	hsa-miR-326	hsa-miR-30d	hsa-miR-488	hsa-miR-204											F7	2	hsa-miR-210	hsa-miR-632										RAB11FIP2	1	hsa-miR-548c-3p
SH3KBP1	6	hsa-miR-181d	hsa-miR-539	hsa-miR-19a	hsa-miR-148b	hsa-miR-30d	hsa-miR-18b											DPEP2	2	hsa-miR-210	hsa-miR-632										ITGB3	1	hsa-miR-1225-3p
CHD9	6	hsa-miR-181d	hsa-miR-539	hsa-miR-148b	hsa-miR-30d	hsa-miR-155	hsa-miR-146a											SH3KBP1	2	hsa-miR-210	hsa-miR-19a										RAP1GAP2	1	hsa-miR-1225-3p
NUDT4	6	hsa-miR-181d	hsa-miR-539	hsa-miR-520a-3p	hsa-miR-488	hsa-miR-18b	hsa-miR-520d-3p											RAP1A	2	hsa-miR-19a	hsa-miR-558										PRKACA	1	hsa-miR-1225-3p
YWHAB	6	hsa-miR-181d	hsa-miR-539	hsa-miR-148b	hsa-miR-488	hsa-miR-18b	hsa-miR-146a											RPS6KA5	2	hsa-miR-19a	hsa-miR-649										PRKACG	1	hsa-miR-1225-3p
PTGS2	6	hsa-miR-181d	hsa-miR-539	hsa-miR-148b	hsa-miR-488	hsa-miR-155	hsa-miR-146a											TLN1	2	hsa-miR-326	hsa-miR-558										CALD1	1	hsa-miR-640
CDC42	6	hsa-miR-539	hsa-miR-19a	hsa-miR-30d	hsa-miR-488	hsa-miR-18b	hsa-miR-204											ESRRA	2	hsa-miR-326	hsa-miR-486-3p										EPS15L1	1	hsa-miR-34c-5p
PDPK1	5	hsa-miR-193b	hsa-miR-382	hsa-miR-181d	hsa-miR-155	hsa-miR-146a												PRKCZ	2	hsa-miR-148b	hsa-miR-486-3p										AGT	1	hsa-miR-181d
TPM2	5	hsa-miR-193b	hsa-miR-302c	hsa-miR-520a-3p	hsa-miR-520d-3p	hsa-miR-149												SYNJ1	2	hsa-miR-148b	hsa-miR-520f										INPP4A	1	hsa-miR-181d
ITGA1	5	hsa-miR-193b	hsa-miR-539	hsa-miR-326	hsa-miR-30d	hsa-miR-488												RALGDS	2	hsa-miR-520a-3p	hsa-miR-520f										ADRBK1	1	hsa-miR-181d
RPS6KA1	5	hsa-miR-193b	hsa-miR-302c	hsa-miR-326	hsa-miR-520a-3p	hsa-miR-520d-3p												MAP3K7	2	hsa-miR-520a-3p	hsa-miR-520d-3p										MAPK1	1	hsa-miR-181d
JAK2	5	hsa-miR-193b	hsa-miR-181d	hsa-miR-30d	hsa-miR-155	hsa-miR-204												ACTG2	2	hsa-miR-649	hsa-miR-509-3p										MAP2K1	1	hsa-miR-181d
INPP5B	5	hsa-miR-193b	hsa-miR-382	hsa-miR-34c-5p	hsa-miR-148b	hsa-miR-488												TRIB3	2	hsa-miR-488	hsa-miR-574-5p										IRS2	1	hsa-miR-181d
EPS15L1	5	hsa-miR-193b	hsa-miR-34c-5p	hsa-miR-181d	hsa-miR-488	hsa-miR-122												ADAM12	2	hsa-miR-488	hsa-miR-155										PRKCD	1	hsa-miR-181d
TLN1	5	hsa-miR-193b	hsa-miR-302c	hsa-miR-181d	hsa-miR-326	hsa-miR-146a												ATF1	2	hsa-miR-488	hsa-miR-509-3p										SKP1	1	hsa-miR-181d
FOXO3	5	hsa-miR-302c	hsa-miR-539	hsa-miR-30d	hsa-miR-155	hsa-miR-149												CSNK1D	2	hsa-miR-632	hsa-miR-574-5p										PTEN	1	hsa-miR-519c-3p
AKT1	5	hsa-miR-302c	hsa-miR-382	hsa-miR-539	hsa-miR-520a-3p	hsa-miR-520d-3p												FAM213B	2	hsa-miR-509-3p	hsa-miR-18b										TBXAS1	1	hsa-miR-519c-3p
PRKCE	5	hsa-miR-302c	hsa-miR-34c-5p	hsa-miR-181d	hsa-miR-326	hsa-miR-146a												ATF2	2	hsa-miR-558	hsa-miR-204										CRY2	1	hsa-miR-519c-3p
INPP4B	5	hsa-miR-382	hsa-miR-34c-5p	hsa-miR-181d	hsa-miR-30d	hsa-miR-488												CYP2C9	2	hsa-miR-155	hsa-miR-520f										CPA3	1	hsa-miR-519c-3p
MAP3K8	5	hsa-miR-382	hsa-miR-181d	hsa-miR-539	hsa-miR-488	hsa-miR-155												PLCG1	2	hsa-miR-204	hsa-miR-149										LRIG1	1	hsa-miR-519c-3p
VCL	5	hsa-miR-382	hsa-miR-34c-5p	hsa-miR-181d	hsa-miR-30d	hsa-miR-488												PPIP5K2	1	hsa-miR-548c-3p											CHD9	1	hsa-miR-519c-3p
YES1	5	hsa-miR-382	hsa-miR-30d	hsa-miR-155	hsa-miR-520d-3p	hsa-miR-146a												SPRY2	1	hsa-miR-924											ADAM17	1	hsa-miR-326
LRIG1	5	hsa-miR-34c-5p	hsa-miR-181d	hsa-miR-19a	hsa-miR-326	hsa-miR-488												CYP1A2	1	hsa-miR-363*											TLN1	1	hsa-miR-326
CRY2	5	hsa-miR-34c-5p	hsa-miR-181d	hsa-miR-326	hsa-miR-148b	hsa-miR-18b												GHR	1	hsa-miR-363*											LMOD1	1	hsa-miR-326
NFYC	5	hsa-miR-34c-5p	hsa-miR-181d	hsa-miR-539	hsa-miR-326	hsa-miR-155												PFKFB1	1	hsa-miR-363*											MYO5B	1	hsa-miR-1178
GNAI1	5	hsa-miR-34c-5p	hsa-miR-539	hsa-miR-148b	hsa-miR-30d	hsa-miR-488												NCOA2	1	hsa-miR-363*											MAPK3	1	hsa-miR-486-3p
CREB1	5	hsa-miR-34c-5p	hsa-miR-181d	hsa-miR-30d	hsa-miR-122	hsa-miR-204												ADCY5	1	hsa-miR-302c											FAM213B	1	hsa-miR-486-3p
ADCY2	5	hsa-miR-181d	hsa-miR-148b	hsa-miR-155	hsa-miR-204	hsa-miR-146a												TBL1X	1	hsa-miR-382											PDPK1	1	hsa-miR-486-3p
TPM1	5	hsa-miR-181d	hsa-miR-148b	hsa-miR-155	hsa-miR-146a	hsa-miR-149												PDE4B	1	hsa-miR-382											PRKCG	1	hsa-miR-486-3p
WWP1	5	hsa-miR-181d	hsa-miR-19a	hsa-miR-326	hsa-miR-30d	hsa-miR-146a												SMARCD3	1	hsa-miR-640											SRC	1	hsa-miR-486-3p
FABP4	5	hsa-miR-539	hsa-miR-19a	hsa-miR-155	hsa-miR-204	hsa-miR-146a												ADCY6	1	hsa-miR-640											CDC42	1	hsa-miR-579
PPIP5K1	5	hsa-miR-539	hsa-miR-155	hsa-miR-204	hsa-miR-146a	hsa-miR-149												PRKCE	1	hsa-miR-34c-5p											PRKACB	1	hsa-miR-579
IP6K3	5	hsa-miR-210	hsa-miR-30d	hsa-miR-18b	hsa-miR-204	hsa-miR-146a												PIK3R2	1	hsa-miR-34c-5p											FOXO3	1	hsa-miR-579
SPRY2	5	hsa-miR-19a	hsa-miR-326	hsa-miR-148b	hsa-miR-30d	hsa-miR-122												SKP1	1	hsa-miR-34c-5p											MALT1	1	hsa-miR-579
ACE2	5	hsa-miR-326	hsa-miR-520a-3p	hsa-miR-122	hsa-miR-520d-3p	hsa-miR-149												F10	1	hsa-miR-886-3p											F7	1	hsa-miR-632
PIK3R1	5	hsa-miR-148b	hsa-miR-488	hsa-miR-155	hsa-miR-204	hsa-miR-149												ADCY4	1	hsa-miR-886-3p											MYH11	1	hsa-miR-632
IKBKG	4	hsa-miR-193b	hsa-miR-34c-5p	hsa-miR-122	hsa-miR-149													ITPK1	1	hsa-miR-886-3p											ADAM10	1	hsa-miR-632
BTRC	4	hsa-miR-193b	hsa-miR-181d	hsa-miR-204	hsa-miR-149													TBL1XR1	1	hsa-miR-181d											S100B	1	hsa-miR-632
NCOR1	4	hsa-miR-193b	hsa-miR-34c-5p	hsa-miR-204	hsa-miR-149													NRF1	1	hsa-miR-181d											ACE2	1	hsa-miR-632
LTA4H	4	hsa-miR-302c	hsa-miR-539	hsa-miR-520a-3p	hsa-miR-520d-3p													ADAM17	1	hsa-miR-708*											CSNK1D	1	hsa-miR-632
CUL1	4	hsa-miR-302c	hsa-miR-539	hsa-miR-520a-3p	hsa-miR-520d-3p													NCOR1	1	hsa-miR-708*											MGLL	1	hsa-miR-654-3p
STAT5B	4	hsa-miR-302c	hsa-miR-181d	hsa-miR-520a-3p	hsa-miR-520d-3p													WWP1	1	hsa-miR-708*											UBA52	1	hsa-miR-654-3p
HSP90AA1	4	hsa-miR-302c	hsa-miR-148b	hsa-miR-520a-3p	hsa-miR-520d-3p													RPS6KA2	1	hsa-miR-539											ADCY1	1	hsa-miR-654-3p
PPARGC1B	4	hsa-miR-302c	hsa-miR-34c-5p	hsa-miR-326	hsa-miR-30d													LTA4H	1	hsa-miR-539											TPM1	1	hsa-miR-558
RPS27A	4	hsa-miR-302c	hsa-miR-181d	hsa-miR-520a-3p	hsa-miR-122													ALOX5AP	1	hsa-miR-519c-3p											SYT5	1	hsa-miR-558
RASGRP1	4	hsa-miR-382	hsa-miR-539	hsa-miR-148b	hsa-miR-146a													ITPR2	1	hsa-miR-519c-3p											ADAM12	1	hsa-miR-558
MAPK14	4	hsa-miR-382	hsa-miR-539	hsa-miR-19a	hsa-miR-148b													ADCY7	1	hsa-miR-210											OCRL	1	hsa-miR-520f
SREBF2	4	hsa-miR-382	hsa-miR-326	hsa-miR-148b	hsa-miR-149													EPS15	1	hsa-miR-210											SYNJ1	1	hsa-miR-520f
PTPN11	4	hsa-miR-382	hsa-miR-34c-5p	hsa-miR-539	hsa-miR-155													PDE4A	1	hsa-miR-19a											SP1	1	hsa-miR-520f
PRLR	4	hsa-miR-34c-5p	hsa-miR-181d	hsa-miR-19a	hsa-miR-204													CHUK	1	hsa-miR-148b											ADCY2	1	hsa-miR-520f
MYL6	4	hsa-miR-34c-5p	hsa-miR-181d	hsa-miR-326	hsa-miR-149													ENPEP	1	hsa-miR-520a-3p											CYP1A2	1	hsa-miR-1202
VAMP2	4	hsa-miR-34c-5p	hsa-miR-19a	hsa-miR-326	hsa-miR-149													OCRL	1	hsa-miR-520a-3p											PTK2	1	hsa-miR-1301
ADAM10	4	hsa-miR-34c-5p	hsa-miR-30d	hsa-miR-122	hsa-miR-149													ADCY8	1	hsa-miR-520a-3p											STAT5A	1	hsa-miR-1301
ATF1	4	hsa-miR-34c-5p	hsa-miR-181d	hsa-miR-19a	hsa-miR-30d													MTOR	1	hsa-miR-649											CUL5	1	hsa-miR-574-5p
MAPK13	4	hsa-miR-34c-5p	hsa-miR-326	hsa-miR-488	hsa-miR-149													THEM4	1	hsa-miR-649											ADCY3	1	hsa-miR-574-5p
MAP2K1	4	hsa-miR-34c-5p	hsa-miR-181d	hsa-miR-148b	hsa-miR-30d													CDKN1B	1	hsa-miR-649											AKT1	1	hsa-miR-520d-3p
PTGIS	4	hsa-miR-34c-5p	hsa-miR-326	hsa-miR-30d	hsa-miR-149													GNAO1	1	hsa-miR-30d
CASP9	4	hsa-miR-181d	hsa-miR-30d	hsa-miR-155	hsa-miR-204													ERBB4	1	hsa-miR-30d
STAT3	4	hsa-miR-181d	hsa-miR-210	hsa-miR-204	hsa-miR-149													IRS1	1	hsa-miR-30d
MAPKAPK3	4	hsa-miR-181d	hsa-miR-539	hsa-miR-19a	hsa-miR-18b													GNAI2	1	hsa-miR-30d
INPP5A	4	hsa-miR-181d	hsa-miR-210	hsa-miR-155	hsa-miR-149													MYL6	1	hsa-miR-30d
IRS1	4	hsa-miR-181d	hsa-miR-539	hsa-miR-148b	hsa-miR-30d													CMA1	1	hsa-miR-30d
PRKCB	4	hsa-miR-181d	hsa-miR-326	hsa-miR-30d	hsa-miR-155													PTGDS	1	hsa-miR-486-3p
CARD11	4	hsa-miR-181d	hsa-miR-539	hsa-miR-155	hsa-miR-149													GSK3A	1	hsa-miR-486-3p
IP6K1	4	hsa-miR-539	hsa-miR-210	hsa-miR-19a	hsa-miR-204													MAP2K2	1	hsa-miR-486-3p
SORBS1	4	hsa-miR-210	hsa-miR-30d	hsa-miR-204	hsa-miR-149													LTC4S	1	hsa-miR-486-3p
SORBS3	4	hsa-miR-210	hsa-miR-326	hsa-miR-488	hsa-miR-18b													MAPKAPK3	1	hsa-miR-486-3p
RAF1	4	hsa-miR-19a	hsa-miR-488	hsa-miR-18b	hsa-miR-149													STIM1	1	hsa-miR-486-3p
CYP1B1	4	hsa-miR-30d	hsa-miR-488	hsa-miR-204	hsa-miR-146a													NFYC	1	hsa-miR-122
MDM2	3	hsa-miR-193b	hsa-miR-302c	hsa-miR-181d														STAM	1	hsa-miR-579
ALOX5	3	hsa-miR-193b	hsa-miR-34c-5p	hsa-miR-181d														PRKCB	1	hsa-miR-579
CARM1	3	hsa-miR-193b	hsa-miR-181d	hsa-miR-19a														PIK3R1	1	hsa-miR-579
PRKCA	3	hsa-miR-302c	hsa-miR-520a-3p	hsa-miR-520d-3p														RBX1	1	hsa-miR-579
ADCY5	3	hsa-miR-302c	hsa-miR-520a-3p	hsa-miR-520d-3p														CARM1	1	hsa-miR-632
STIM1	3	hsa-miR-302c	hsa-miR-520a-3p	hsa-miR-204														AQP4	1	hsa-miR-632
SMARCD3	3	hsa-miR-302c	hsa-miR-520a-3p	hsa-miR-520d-3p														AKT1	1	hsa-miR-632
PLA2G4A	3	hsa-miR-382	hsa-miR-181d	hsa-miR-539														PHLPP2	1	hsa-miR-509-3p
ITCH	3	hsa-miR-382	hsa-miR-539	hsa-miR-146a														VKORC1	1	hsa-miR-509-3p
ATF2	3	hsa-miR-382	hsa-miR-181d	hsa-miR-204														AKT1S1	1	hsa-miR-509-3p
ADCY3	3	hsa-miR-382	hsa-miR-539	hsa-miR-488														CAMK4	1	hsa-miR-509-3p
FOXO1	3	hsa-miR-382	hsa-miR-539	hsa-miR-204														F2	1	hsa-miR-509-3p
MAPK7	3	hsa-miR-34c-5p	hsa-miR-148b	hsa-miR-488														AKR1C3	1	hsa-miR-654-3p
SRC	3	hsa-miR-34c-5p	hsa-miR-19a	hsa-miR-488														MINPP1	1	hsa-miR-558
AGT	3	hsa-miR-34c-5p	hsa-miR-181d	hsa-miR-539														GFAP	1	hsa-miR-558
ESRRA	3	hsa-miR-34c-5p	hsa-miR-326	hsa-miR-149														JAK2	1	hsa-miR-155
PLCG1	3	hsa-miR-34c-5p	hsa-miR-181d	hsa-miR-204														MYL6B	1	hsa-miR-520f
PTGR1	3	hsa-miR-34c-5p	hsa-miR-122	hsa-miR-204														LMOD1	1	hsa-miR-204
PIK3R2	3	hsa-miR-34c-5p	hsa-miR-148b	hsa-miR-30d														ADCY9	1	hsa-miR-574-5p
NCOA2	3	hsa-miR-181d	hsa-miR-30d	hsa-miR-18b														AKT2	1	hsa-miR-574-5p
EGF	3	hsa-miR-181d	hsa-miR-539	hsa-miR-488														NR4A1	1	hsa-miR-574-5p
LMOD1	3	hsa-miR-181d	hsa-miR-326	hsa-miR-149														MAPK12	1	hsa-miR-520d-3p
EPHX2	3	hsa-miR-539	hsa-miR-326	hsa-miR-146a														PIK3CB	1	hsa-miR-146a
PDE4A	3	hsa-miR-539	hsa-miR-19a	hsa-miR-204														MAPK11	1	hsa-miR-149
CYP4A11	3	hsa-miR-539	hsa-miR-210	hsa-miR-488														SORBS3	1	hsa-miR-149
AKT1S1	3	hsa-miR-539	hsa-miR-488	hsa-miR-146a
ADCY7	3	hsa-miR-539	hsa-miR-19a	hsa-miR-30d
PTGES3	3	hsa-miR-19a	hsa-miR-148b	hsa-miR-18b
CRY1	3	hsa-miR-19a	hsa-miR-148b	hsa-miR-146a
ERBB2	3	hsa-miR-326	hsa-miR-488	hsa-miR-18b
CSK	3	hsa-miR-148b	hsa-miR-30d	hsa-miR-488
TRIB3	3	hsa-miR-30d	hsa-miR-488	hsa-miR-204
ACTG2	2	hsa-miR-193b	hsa-miR-488
F9	2	hsa-miR-193b	hsa-miR-326
ADCY9	2	hsa-miR-193b	hsa-miR-181d
PROS1	2	hsa-miR-382	hsa-miR-204
CHUK	2	hsa-miR-382	hsa-miR-148b
CYP2C8	2	hsa-miR-382	hsa-miR-181d
GHR	2	hsa-miR-382	hsa-miR-19a
DPEP2	2	hsa-miR-382	hsa-miR-148b
FDFT1	2	hsa-miR-382	hsa-miR-181d
RNF41	2	hsa-miR-34c-5p	hsa-miR-149
SPRY1	2	hsa-miR-34c-5p	hsa-miR-149
PER1	2	hsa-miR-34c-5p	hsa-miR-520a-3p
CDC37	2	hsa-miR-34c-5p	hsa-miR-155
MAPKAPK2	2	hsa-miR-34c-5p	hsa-miR-539
GFAP	2	hsa-miR-34c-5p	hsa-miR-204
CSNK1D	2	hsa-miR-34c-5p	hsa-miR-204
NRF1	2	hsa-miR-181d	hsa-miR-146a
TBL1X	2	hsa-miR-181d	hsa-miR-30d
NCOA6	2	hsa-miR-181d	hsa-miR-539
STAT5A	2	hsa-miR-181d	hsa-miR-204
PPARA	2	hsa-miR-181d	hsa-miR-155
FYN	2	hsa-miR-539	hsa-miR-155
F7	2	hsa-miR-539	hsa-miR-210
CSNK1E	2	hsa-miR-210	hsa-miR-18b
RPS6KA2	2	hsa-miR-19a	hsa-miR-30d
F10	2	hsa-miR-19a	hsa-miR-148b
BAD	2	hsa-miR-326	hsa-miR-122
ITPK1	2	hsa-miR-148b	hsa-miR-30d
NOS3	2	hsa-miR-30d	hsa-miR-155
UBA52	2	hsa-miR-488	hsa-miR-146a
AQP3	2	hsa-miR-488	hsa-miR-18b
PTGES	2	hsa-miR-122	hsa-miR-155
PTPN1	2	hsa-miR-204	hsa-miR-146a
CYP2J2	2	hsa-miR-204	hsa-miR-146a
RPS6KB2	2	hsa-miR-146a	hsa-miR-149
SYT5	1	hsa-miR-382
ERBB4	1	hsa-miR-382
GGCX	1	hsa-miR-382
UBB	1	hsa-miR-382
INPP5J	1	hsa-miR-34c-5p
RAP1GAP	1	hsa-miR-34c-5p
GH2	1	hsa-miR-34c-5p
TGS1	1	hsa-miR-34c-5p
SIPA1	1	hsa-miR-34c-5p
ACTA2	1	hsa-miR-181d
ADRBK1	1	hsa-miR-181d
PRKCD	1	hsa-miR-181d
ALOX12	1	hsa-miR-539
ADCY8	1	hsa-miR-539
PROZ	1	hsa-miR-210
FURIN	1	hsa-miR-19a
MLXIPL	1	hsa-miR-326
PRKACG	1	hsa-miR-326
PRKCG	1	hsa-miR-326
MYL9	1	hsa-miR-326
PHLPP1	1	hsa-miR-326
MGLL	1	hsa-miR-148b
GNAI2	1	hsa-miR-30d
CAMK4	1	hsa-miR-30d
ITPR3	1	hsa-miR-30d
UBC	1	hsa-miR-488
ITGB5	1	hsa-miR-122
CYP2C9	1	hsa-miR-155
S100B	1	hsa-miR-155
RXRA	1	hsa-miR-155
IPMK	1	hsa-miR-18b
ALOX15	1	hsa-miR-18b
CYP1A2	1	hsa-miR-18b
ADCY1	1	hsa-miR-204
PXN	1	hsa-miR-204
PROC	1	hsa-miR-204
MYL6B	1	hsa-miR-204
ALOX5AP	1	hsa-miR-146a
CYP1A1	1	hsa-miR-149
ANPEP	1	hsa-miR-149
